# Supplementary material for: A Cholesterol Homeostasis-Related Gene Signature Predicts Prognosis of Endometrial Cancer and Correlates With Immune Infiltration
Source: Front Genet. 2021 Nov 1;12:763537. doi: 10.3389/fgene.2021.763537 (PMC8591263; doi:10.3389/fgene.2021.763537)
Supplement: Supplementary file 1 [file Table1.XLS]

HALLMARK_CHOLESTEROL_HOMEOSTASIS
> Genes involved in cholesterol homeostasis.
ABCA2
ACAT2
ACSS2
ACTG1
ADH4
ALCAM
ALDOC
ANTXR2
ANXA13
ANXA5
ATF3
ATF5
ATXN2
AVPR1A
CBS
CD9
CHKA
CLU
CPEB2
CTNNB1
CXCL16
CYP51A1
DHCR7
EBP
ECH1
ERRFI1
ETHE1
FABP5
FADS2
FASN
FBXO6
FDFT1
FDPS
GLDC
GNAI1
GPX8
GSTM2
GUSB
HMGCR
HMGCS1
HSD17B7
IDI1
JAG1
LDLR
LGALS3
LGMN
LPL
LSS
MAL2
MVD
MVK
NFIL3
NIBAN1
NSDHL
PCYT2
PDK3
PLAUR
PLSCR1
PMVK
PNRC1
PPARG
S100A11
SC5D
SCD
SEMA3B
SQLE
SREBF2
STARD4
STX5
TM7SF2
TMEM97
TNFRSF12A
TP53INP1
TRIB3
