# Supplementary material for: A Cholesterol Homeostasis-Related Gene Signature Predicts Prognosis of Endometrial Cancer and Correlates With Immune Infiltration
Source: Front Genet. 2021 Nov 1;12:763537. doi: 10.3389/fgene.2021.763537 (PMC8591263; doi:10.3389/fgene.2021.763537)
Supplement: Supplementary file 2 [file Table4.XLS]

gene	lowMean	highMean	logFC	pValue	fdr
SCARNA21	8.02870047722772	2.41616735954198	-1.7324461038911	5.27673770730162e-05	0.00016756722028683
AC023300.2	13.3590732554455	4.78830909923664	-1.48023173821077	1.04447601671657e-09	1.22650789804721e-08
SYCE1L	7.31238056039604	3.38144610129771	-1.11270079691102	5.65427075081445e-05	0.000178126580130603
KCNN4	22.9759057009901	11.2433419465649	-1.03105081024886	1.75314071445837e-08	1.41137555175076e-07
CITED4	158.178377524752	69.849688610687	-1.17922681227897	1.02201135732321e-13	4.90640599409062e-12
CD8B	3.9890948780198	1.66015937099237	-1.26473969419261	0.00155289022122108	0.00338411890999747
SPC25	2.81206680693069	5.75660036183206	1.0335861908271	1.60655066800503e-17	5.37906118533582e-15
CPM	21.9896559039604	9.87433513816794	-1.15506951238787	5.8396569443504e-08	4.11517757039004e-07
CD164L2	4.21350033277228	1.75461854435115	-1.26386181770686	2.99511569728467e-07	1.75146532804045e-06
RPL39P36	0.721209179207921	1.4793366519084	1.03646073925778	8.28208826986326e-11	1.39365346169941e-09
SAA2	9.23613836336634	3.64902935980153	-1.33977702700572	2.7584684868787e-05	9.45989530276662e-05
SCGB1D2	471.66854501297	178.88809291145	-1.39871603013472	9.5615678410639e-08	6.42606693578416e-07
TMEM190	17.0398023735644	3.17438729977099	-2.42435853942112	5.11564077909565e-06	2.1260355599437e-05
NUAK1	1.50626646930693	3.2872434221374	1.12590127706033	1.2533716816832e-07	8.19555704527753e-07
RSPO4	0.671881853564356	2.75320422636641	2.03483215864768	0.000384994993126008	0.000976547129028635
SLC6A12	0.784449692495049	3.52364063312977	2.1673139612086	0.000184943121304633	0.000509168728230213
HENMT1	2.31247006237624	4.88753357015267	1.07967192326397	2.71110880261186e-05	9.31377499197729e-05
L1CAM	2.82358373068317	9.37224506679389	1.73086726478957	6.77009099572215e-09	6.2037788226063e-08
SLC43A1	21.5342191920792	7.82751136946565	-1.46000540994428	1.74223550889204e-10	2.62703363453952e-09
SNORA11F	0.783210445544554	1.82546790229008	1.22079439052656	1.37073467369448e-06	6.66879782753447e-06
H19	9.70710635554456	90.8944944229008	3.22707970749437	1.26460950308861e-05	4.74519278486525e-05
AC068587.2	3.12671021089109	1.19030883061069	-1.39330957852553	1.51435681513359e-08	1.24917696096111e-07
MUC15	0.492644279039604	2.11512071007634	2.1021217916838	4.10217587016647e-05	0.00013401604331407
C15orf65	6.82643181188119	3.33360025725191	-1.03405055976775	4.23609032937097e-11	8.05165466097906e-10
UBXN10-AS1	8.01991501584158	3.00684833030534	-1.41533485087707	4.70371989152813e-15	4.06762743997181e-13
MIR3616	2.21106377524752	0.864519238931298	-1.35477066346932	2.79560726174285e-07	1.65106465960372e-06
MACROD2	0.777696333960396	1.86688465175573	1.26335394817175	0.00124768815025879	0.0027921699856177
FGF20	3.22775128376238	1.55838488737405	-1.05047782330863	0.0027480689282637	0.00561745210790034
SGO2	1.30997715831683	2.67613529618321	1.03060939937887	1.55804510721429e-14	1.03800780663287e-12
SP5	16.9989263581188	8.47447250442748	-1.00424815423873	0.0126380092402824	0.0217427041712263
CCDC188	2.58946155237624	0.624458765954198	-2.05197392133287	8.46901271622602e-10	1.02112989887793e-08
CALCB	0.332304853861386	2.2374887128626	2.75130113339813	3.42721917894865e-05	0.000114223144560264
C20orf85	98.3538319049505	20.2072508891603	-2.28310819905763	3.16501486760287e-10	4.35957427649349e-09
LINC01513	4.16648418544554	1.03485126114504	-2.00940707962092	2.20465650931416e-11	4.60614475177989e-10
LGALS7B	1.06438101782178	3.9156908278626	1.87925217155182	6.89216656831471e-05	0.000212912020461447
ANKLE1	0.528415225445545	1.79314448	1.76274779467468	1.22539349964372e-06	6.04731228962498e-06
DLGAP3	0.520852233564357	1.98065064076336	1.92702839005825	0.000383315680270497	0.000972476423736575
DMRT3	0.615277600990099	1.46834381881679	1.25488044309023	0.000645531374792997	0.00154581857547166
AKAP14	3.60610670574257	1.18036770312977	-1.61120573533654	1.16007808441015e-08	9.9073248045963e-08
RNU5E-1	0.519586204950495	2.30066335114504	2.14661486120931	0.00048771896007957	0.00120390060127014
PRR20G	0.0572308574257426	1.97815488687023	5.11121836004758	0.00132674098982798	0.00295131039938825
TTLL10	2.41687941960396	0.642292158076336	-1.91184391008171	2.22409796553088e-10	3.23410592805147e-09
TANC2	0.619881536336634	1.35184600824427	1.12486638249088	2.04961264401021e-09	2.22660914355119e-08
C16orf89	11.5167314523762	4.8735066280916	-1.24069921398374	0.000147069007187838	0.000415692143852663
RNF212	0.605600171663366	1.83409669737405	1.59863218342417	9.62554061943794e-06	3.74567541522965e-05
C9orf24	29.7439281220792	6.57953407503817	-2.1765378597372	6.60199957650824e-10	8.24996639978876e-09
AC069200.3	2.65851174752475	0.929238834427481	-1.51649748833552	3.89807457954077e-08	2.86928172827753e-07
ADRA1B	0.342211258910891	1.76048313458015	2.36301227519162	1.67244526474951e-08	1.35652563903074e-07
C5orf49	15.0121142537624	4.38856659145038	-1.774305471551	1.20041255874089e-07	7.88502184732929e-07
LZTS1	1.50263826732673	3.42381011450382	1.18810494306196	0.00199071244829128	0.0042151326657674
LINC02167	4.97739486930693	18.9723452221374	1.93043527584078	0.0112640523145588	0.0196770562038139
LRRC46	18.7984164237624	3.71317688335878	-2.33988518745171	3.05750587369745e-14	1.77444051994406e-12
ZFPM2-AS1	0.78200449990099	2.03650897061069	1.38084935488499	0.00210463290139333	0.00443119903682588
DRC7	3.36712186663366	0.846771390221374	-1.99147150664873	2.49537361736095e-10	3.56150794798148e-09
HLA-DRB6	33.8399551056436	14.0925503765649	-1.2637949298004	6.01248262671199e-06	2.46347656540964e-05
IGKV1D-12	1.61656916485149	0.647796871221374	-1.3193218292138	0.0228391915053323	0.0365035694830635
AC005256.1	1.64612048019802	0.775015594122137	-1.08677268671429	0.00020186095706964	0.000550292354366463
BUB1B	3.95486960891089	8.33752680610687	1.07598936455749	2.13507302733496e-15	2.04998408756911e-13
AC009244.1	0.461795699009901	1.59522336580153	1.78843180509618	2.91028061270508e-06	1.29568510878633e-05
PRKDC	8.02111699504951	16.0725038473282	1.00271963520714	2.00350308816526e-15	1.9523689048703e-13
APLN	1.74829188019802	3.63429977251908	1.05573135885864	0.0126380092402824	0.0217427041712263
OLFM2	8.97574124554455	19.8530754664122	1.14525952313549	1.2132595807959e-06	5.99649644437277e-06
BAIAP3	8.46180822178218	3.87997261450382	-1.12491951919386	1.5102339499164e-08	1.2473519872238e-07
ARX	0.369908167089109	1.88590783141221	2.35002011121311	0.000260161332426926	0.000690064326392606
PLEKHS1	14.8560759005941	4.52475500864122	-1.7151415060426	2.90929576661545e-17	8.78112602215513e-15
HMGN2P3	0.720749661386139	1.93133929847328	1.42203148076247	3.66848566011656e-07	2.09733300130482e-06
TMEM100	0.569127116118812	2.15137795916031	1.91843817952777	0.000634937021523807	0.0015221236693699
INA	1.77929094475248	4.15960185448855	1.22514300880889	8.16454814165296e-07	4.24582515466764e-06
ARL4C	12.2977721287129	29.8039733206107	1.27710769679358	1.14481002750908e-08	9.80257661587775e-08
PIP	7.37442000811881	1.30334249923664	-2.50031333431893	6.24717221434351e-08	4.36466424691801e-07
CDCA5	7.2185137990099	14.4468077938931	1.0009770060266	6.13947799996169e-15	5.04209457380502e-13
TOP2A	13.4639867772277	27.6340218854962	1.03733988389872	5.35897108660608e-14	2.87973022423466e-12
CCDC17	6.0180386980198	1.6662341129771	-1.85270226398477	2.79942505073245e-10	3.95615717667363e-09
PRR11	2.89541716534653	6.55337015038168	1.17846579745235	1.04817340296951e-17	4.56234943199195e-15
PRSS56	1.99810935732673	0.771337560366412	-1.37320127466167	3.5775408459562e-06	1.54633428130416e-05
CFAP221	1.69120142069307	0.67266605940458	-1.33008612246583	2.10453003062303e-08	1.65847635122966e-07
ACTL8	0.883229326237624	2.50441517694656	1.50361376876093	2.58322650931949e-05	8.92611054741834e-05
SCEL	1.08500134761386	2.35851621503817	1.12018268502212	0.00140194237756746	0.00309592309697469
PACRG	4.31490154038614	1.89621054740458	-1.18620847558992	3.93601571443338e-06	1.68402664479263e-05
DACT2	19.8967252299604	9.86301865167176	-1.01242983238906	3.20115150438239e-11	6.42098868574889e-10
GLS	2.51255096237624	5.37520665419847	1.09716736240739	1.0920681986063e-14	7.87857819745915e-13
KIF5C	0.537839886435644	1.50104270083969	1.48071636336868	1.12421663822052e-05	4.2861374779222e-05
PZP	2.0272129450396	0.465188048923664	-2.12361170380493	7.28931278639393e-10	8.96973533338708e-09
GPRIN2	0.763105897920792	1.71631396862595	1.16935830986817	5.70551900525764e-07	3.09268024784783e-06
BHMT2	0.528408936435644	1.91925286030534	1.86081802746296	0.00177710733551524	0.00380669062555524
FUT3	6.17757462659406	3.05799286923664	-1.01445549120162	5.17050368795334e-08	3.70358953139302e-07
FABP3	6.96175942673267	17.8024934290076	1.35455545446109	0.000219594922360805	0.000593065252572366
AC021683.1	0.542118403465347	1.42343747556489	1.39269923565535	0.000659772795282205	0.00157472366309542
AC013724.1	5.88216737108911	0.919851309007634	-2.67687525709252	5.57137571781994e-14	2.96942955605277e-12
TMED6	2.38043658613861	1.01321234427481	-1.23228963753418	1.05432222199115e-07	7.03492057984693e-07
TEKT1	7.06083054485148	1.76773752560305	-1.99793381480102	6.98270030205772e-10	8.66730993766822e-09
SFRP2	14.6145833384158	29.2406835938168	1.00056834074856	0.0104998621375396	0.018478059271158
SPDEF	130.217301823762	44.5642294429008	-1.54696308479759	1.50068907145355e-17	5.29621564730823e-15
RPS27P15	1.70837733742574	0.6702972	-1.34975385259877	4.29183901111549e-05	0.000139340710609513
PKIA	0.356164999178218	1.53677889450382	2.10929195796296	2.52390143540432e-08	1.94897131540565e-07
SYT11	3.5951494970297	7.4347364351145	1.04822983549897	3.47767300370742e-06	1.5091875733603e-05
AP001000.1	0.686777677029703	1.97340594045802	1.52277270493277	2.52701398654597e-09	2.66756254133527e-08
ANLN	3.37666477524752	7.33128312748092	1.11846676199733	3.13497993019566e-16	4.87340094386844e-14
DYNLRB2	3.74869192792079	0.989454557709924	-1.92168191223827	2.2791168266278e-10	3.30674528023398e-09
MUC13	10.7628437328713	4.30669484242748	-1.321406305791	2.52388203955898e-08	1.94897131540565e-07
MYCL	1.83548897524752	3.87848346877863	1.07932820346993	2.33683810008983e-05	8.17642870068944e-05
PRKCI	6.93359906633663	13.995138740458	1.01324946852414	3.01126392458081e-14	1.76327732408862e-12
AC099850.4	2.91817866534653	7.92501674198473	1.44134576812553	3.90805404649417e-17	1.06315353623168e-14
TEKT4	4.67891658490099	0.956157338167939	-2.29085456669233	1.54264126474908e-13	6.9222713522658e-12
EIF1AXP1	0.608408344059406	1.33689143580153	1.13577046980077	2.45004504919315e-09	2.6031479456765e-08
SNORA71C	0.678732583168317	1.36757175114504	1.01070134980085	2.3243398266223e-06	1.06346284008528e-05
C9orf116	19.4953575049505	7.64235183969466	-1.35104202771296	9.59153683565988e-11	1.57939833543565e-09
MTCYBP18	1.83196136762376	0.72679913648855	-1.33376046960543	0.000150612518493995	0.000424895757839367
NUF2	3.04273786336634	6.37516701832061	1.06709308980665	1.37720885788593e-14	9.46504908751288e-13
OCA2	0.650126370891089	1.43373078124427	1.14098206737071	2.95674267079404e-05	0.000100717540763586
SCGB2A2	116.82741662802	17.1202449119847	-2.77060363497989	1.75844407117504e-11	3.80161633798074e-10
CFAP77	8.55182288366337	2.16234524384733	-1.98363508909725	2.3787409294942e-09	2.53357251691152e-08
FOXN4	2.40607443534653	1.19274250343511	-1.01239865623766	6.40652317126033e-05	0.000199371733961672
ECEL1	20.1861956762376	7.63767845007634	-1.40216295539886	2.8987427372386e-06	1.29098849464057e-05
PCK1	0.648278918594059	2.05300863667939	1.66305313290582	0.00010506405836035	0.000309480368614809
AL354766.2	4.48606331683168	1.24365999335878	-1.85085786478561	6.10990516968637e-12	1.55826448644072e-10
ARMH1	2.32517181782178	1.07112299961832	-1.11821316991831	4.64712432212503e-10	6.06821493983086e-09
TMEM231	7.35414135247525	3.64106968549618	-1.01419455414363	8.28922077259738e-07	4.29355989085984e-06
TMEM150C	5.04552727188119	2.45591489618321	-1.03874447447351	6.7390011687338e-08	4.68073815219819e-07
LY6K	0.651206654306931	1.37227145894656	1.07537855282238	0.000277166070989078	0.00073012599454819
TTK	2.52493943465347	6.22449468015267	1.30170793782074	1.23794852052675e-19	1.61651317810383e-16
ZNF114	0.407094242277228	1.68737210780916	2.05134343706935	5.5871523897824e-08	3.956455309424e-07
OLFML3	28.4215190693069	13.2858100099237	-1.09709747678801	0.00071539234386064	0.0016944663932763
C1orf194	34.0496664445545	7.61157519755725	-2.16137371337839	2.04171740204629e-12	6.01851858670291e-11
AL162424.1	1.1726278290099	3.6104849429771	1.62244742544227	0.000333723294031509	0.000860197152282559
HMMR	2.04550682980198	4.4134541259542	1.10944984794186	1.48269068029879e-13	6.67619824253159e-12
THRB	0.617812814346535	1.35558163194656	1.13367029362606	0.000143604119613972	0.000407028998028923
METTL27	7.36347333069307	3.49144060916031	-1.07656401013167	8.63081808633657e-05	0.000259262071707805
AC026336.3	14.0064484949505	4.40732153944275	-1.66811713083313	3.96270909334112e-10	5.30174747344758e-09
FUT6	1.99190701795049	0.934195700961832	-1.09235359291156	8.5573020319511e-10	1.02987327127389e-08
LCN2	434.77125219802	167.580861245267	-1.37539915622404	3.70025338692903e-05	0.000122138293039735
PIFO	14.0551632366337	5.01837401236641	-1.48580830737079	5.34722823599587e-09	5.07442633035131e-08
MUC5B	46.726374604396	21.9393214042748	-1.09071820299091	5.0006895892288e-11	9.19704290931685e-10
HMGB1P6	5.10123372742574	12.3572997940458	1.27644542443284	1.77332265109371e-08	1.42498751864503e-07
BPIFB1	5.07757383920792	1.80576370655725	-1.49153019354238	0.00167035079043899	0.00360460099513342
LINC01977	1.78660303277228	0.827818328244275	-1.10983302013444	0.00352290314645542	0.00700930508706611
FAM110B	0.86018125980198	2.67196968221374	1.6351910325146	1.32293888127543e-05	4.93287718780541e-05
PIK3CA	1.36515955841584	2.85149208320611	1.06264744557794	2.95887230031265e-17	8.78112602215513e-15
RSPO3	1.08446778079208	4.00187260343511	1.88368804926136	0.00537182978097903	0.0101989308046461
SLC38A1	7.75520982673267	19.1606367305343	1.30490778353734	1.11066640238969e-16	2.16463908692606e-14
AC113935.1	6.03412099970297	14.4846829458015	1.26331257425726	1.09399458306596e-05	4.18805358739452e-05
TNFRSF18	17.7624361841584	8.01540587709924	-1.14798198497757	0.000461799975774752	0.00114533410895854
TENM3	0.638718424158416	1.86345388885496	1.54472714853843	0.000285341004867135	0.000748489923976506
SCGB1D1	56.3025065185149	27.0936962585496	-1.05524192405552	0.0164261941055794	0.0273178159395755
KIF2C	7.32923743564356	15.1918442564885	1.05156201319194	1.18159174722425e-17	4.61627840603647e-15
ACBD3-AS1	4.72078665851485	1.70038834984733	-1.47316300668634	1.02318329213588e-11	2.40300853034358e-10
DYDC2	4.54272888770297	1.96935691161832	-1.20583460894527	0.0001241367251652	0.000358543985226096
C3	183.140015543564	80.3420211618321	-1.18872038932448	1.20044596664808e-07	7.88502184732929e-07
LRRN1	1.58027874019802	4.68472174238168	1.56778430581088	0.00755381263152088	0.0138056623952966
DEK	17.3212918811881	36.0267151068702	1.05652057853103	2.2086835396844e-18	1.25395607222604e-15
YBX1P10	1.43367411772277	3.12458954335878	1.12394955640532	3.92588607340538e-09	3.89545747314038e-08
PLA2G10	2.27749539445545	0.978939247557252	-1.21815690177454	6.85009970719196e-09	6.26834925853273e-08
TAF4B	1.00015883247525	2.03819785053435	1.0270649739698	1.44408390520586e-11	3.19066795840577e-10
FBXO17	1.41260314039604	3.38494071183206	1.26077435590874	5.03231642106237e-06	2.0934051553435e-05
LINC01224	0.706119294267327	2.31578158435115	1.71351534711879	8.05226857978825e-10	9.79017906097532e-09
LRRC23	15.7081678118812	6.14844836030534	-1.35322063672515	1.47589186265611e-08	1.22130519281137e-07
FAM149A	6.7133454319802	3.1548113519084	-1.08947813848113	1.44408390520586e-11	3.19066795840577e-10
SMIM22	57.2253233336634	24.7963736177099	-1.20652456232649	2.35156489877167e-12	6.82371876625788e-11
AC092868.2	4.19841401138614	1.51866419129771	-1.46704154500452	2.71862928772947e-13	1.07902313796874e-11
PGR	14.6556512708911	6.53113404258015	-1.16605165723209	4.12486854274779e-11	7.87463939052641e-10
SERPINA4	4.0626051339802	1.35422702148092	-1.58493553687051	9.39737212142874e-14	4.5959133019332e-12
LINC00839	0.955493431267327	2.22152526898473	1.21723269128459	0.00149088809674353	0.00326699391966387
LDLRAD1	8.37694084385149	2.33352577460305	-1.84391208309279	6.2190519055611e-11	1.10050010690275e-09
MEOX1	0.803361548217822	3.77014108816794	2.23049719822477	7.11108716084011e-05	0.000218640395917707
C1QL4	1.82894922881188	4.64716112692366	1.3453346402328	0.0031317471772503	0.00631573044641458
RPL13P12	97.0943201881188	47.6768140687023	-1.02609907041394	7.19802607670984e-08	4.97311240791942e-07
MUCL1	28.738251730198	2.28204174167939	-3.65457521334797	1.33259654414519e-05	4.96616485176531e-05
SERPINA6	15.8168692931386	1.68900888732824	-3.22721524416478	1.79524888036067e-14	1.16051286533414e-12
PCP2	6.07479933366337	2.46987142137405	-1.29840081481286	3.57912380262318e-08	2.65697547553459e-07
KCNK6	9.63531177227723	3.98759091526718	-1.27281393688703	2.66161180248782e-16	4.34441586461074e-14
KIF23	2.5726172029703	5.52097889007634	1.10168728014017	8.10614638667448e-19	6.61562871982471e-16
ZDHHC1	13.1910194059406	5.68802929236641	-1.21355526108484	4.9315763093799e-19	4.59975167484877e-16
SLC16A1	6.26254872871287	12.8471398389313	1.03662537867558	3.65560462347586e-10	4.94149950034656e-09
TMEM178A	13.4570971950495	5.9759966970229	-1.17111598664074	0.00094413360054348	0.00216936416609128
CASQ1	0.385972516930693	2.02560382458015	2.39178200431014	0.0015625502875823	0.00340259237643722
ARL6IP6	2.96839396633663	5.97758555725191	1.00988029471419	6.25896471634537e-18	3.14344466407838e-15
GRB7	9.37053647524752	33.1184345320611	1.82143092851144	7.95901784811828e-10	9.68582060211822e-09
LRRN2	6.5186635039604	14.5207458250382	1.15546744620666	0.00402032256023487	0.00788485611167722
WDR78	2.75181262574257	1.33360334732824	-1.04505260794157	4.04972729099913e-06	1.72645572856241e-05
DPEP1	9.09579431217822	2.26225180747328	-2.0074401079596	2.14745182766332e-06	9.91563860170708e-06
AC034243.1	2.64812236237624	1.28079943732824	-1.04792520744211	8.54393407131669e-07	4.40803498790834e-06
ERN2	2.17232978824752	0.825281218198473	-1.396285426943	0.00782478741723942	0.0142306509880658
CES3	7.59113992930693	3.69025953464886	-1.04059426122162	6.83768464935744e-07	3.61923332595498e-06
FBXO27	1.59366964059406	3.68386183870229	1.20886635776382	5.34524259672073e-08	3.80786567528529e-07
BEX1	9.14756825970297	21.1094527055725	1.20642899392908	0.00444067098146388	0.00861072758751675
ENKUR	4.76365739009901	1.44208470030534	-1.72391375276474	7.52978337202822e-07	3.94716624937553e-06
GFOD1	0.80899435049505	1.65733793618321	1.03466626947341	0.019389993116303	0.0315664543214917
AC107952.2	0.836378145742574	1.80315021450382	1.10829231751276	2.10536415962187e-06	9.74159052600157e-06
AL353747.3	2.11747296405941	0.716273680076336	-1.56376071390701	1.08076774242646e-14	7.8403695447804e-13
LHFPL3-AS2	0.552817004207921	1.63561396847328	1.56495839127192	0.000656011725312967	0.00156629618070919
KIF15	1.96769345346535	4.29389573282443	1.12578167812399	1.57749292078544e-15	1.62196083146585e-13
FXYD3	43.5019231237624	19.4602108412214	-1.16055183967557	1.95241378503522e-09	2.13165712416304e-08
SP8	0.423947727306931	2.00831972485496	2.24403066810012	0.000495950969756739	0.00122260293809392
IGSF23	0.784710254851485	1.83036329664122	1.22189806882798	0.00498881636563005	0.00955778479145104
GAS2L3	0.795239681089109	1.61432540832061	1.02146976798298	1.33274077183061e-16	2.45111676036114e-14
IGKV1D-8	5.33828775168317	1.97345652648855	-1.43565233541767	2.38861004600214e-05	8.34415997343391e-05
UPK3B	1.48541212405941	7.73733678442748	2.38097381278742	0.000329701152960834	0.000850501314769374
KLK12	3.47219451237624	1.37846176827481	-1.33278851517504	5.39109683051149e-07	2.94424685959093e-06
AC103810.3	6.96741982376238	3.37580994961832	-1.04539080999106	1.10396346718287e-05	4.22132806249647e-05
FAM83E	10.4070346192079	4.83861975778626	-1.10489157081314	7.3864711746016e-10	9.03960080580578e-09
CCDC114	7.28149114554455	3.29962566519084	-1.14193156067081	7.43875395582921e-08	5.1204664815613e-07
WDR63	1.71667828920792	0.672943404641221	-1.35106261653953	1.01716630470704e-05	3.92963242806643e-05
SPACA9	8.31422945544554	3.37253080152672	-1.30175094444078	9.75433241517443e-16	1.15792793343043e-13
DLK1	0.0445907198712871	2.47928279298473	5.79703553719987	0.00175230655994339	0.00376149195547961
P3H2	1.85017372475248	4.27563626717557	1.20847838566019	7.12129659045138e-07	3.7541336648411e-06
MS4A8	26.2066949923762	2.96748750575573	-3.14262156168875	1.33921120961643e-07	8.70020894287131e-07
IFIT1	7.06264861386139	15.4352842955725	1.12795083018508	0.00782478741723942	0.0142306509880658
TEKT2	16.7533071887129	6.88227105167939	-1.28348930160592	2.84057259354149e-09	2.94616337779704e-08
AK8	4.23856452673267	1.37984628824427	-1.61906818745716	4.0080817710467e-12	1.09036524513183e-10
TUBB4A	1.59842253079208	4.42376548480916	1.46862608252416	1.46042209870583e-05	5.37493856718462e-05
SAXO2	1.61212639831683	0.722319311755725	-1.15825621484373	2.16845621829008e-06	1.00020138814666e-05
TMTC1	0.862466333663366	2.69912987587786	1.64595435016835	0.000584182590224663	0.00141237849715861
SCGB2A1	1691.53983964554	657.301462470992	-1.36371005620383	1.98483049821902e-12	5.89043560130545e-11
RAD54L	2.3554132970297	4.96573965114504	1.07602839716077	4.86793943510361e-16	6.98522562017395e-14
SPDL1	2.59257837920792	5.30463954503817	1.03286711659818	6.7057402506453e-18	3.24309467381209e-15
CALB1	0.136424014831683	3.80551615046565	4.80192261225301	0.000478354227701989	0.00118302073964632
RPL41P1	43.2942912623762	98.7779812305344	1.19001267870684	0.000123313534088311	0.000356362033756217
SLC1A3	2.00685147326733	4.92091295358779	1.29399214970948	0.0016954555427434	0.00365153529228819
CLDN1	10.006278180198	26.068003870229	1.38137464851943	9.91622767919515e-05	0.000293952556265449
RRAD	22.1162495326733	6.55133465267176	-1.75524600370579	4.10009871154227e-05	0.00013398170414244
AP003306.2	2.2230214890099	0.860807359007634	-1.36875957775397	9.65208472712828e-10	1.14787725288562e-08
HIF3A	0.38420490649505	2.47816753737405	2.68932587647876	1.2926548746696e-08	1.0882970569591e-07
IGHA1	1102.65791487129	508.304954783206	-1.1172190842972	6.23926302221754e-08	4.36147197773644e-07
LMO3	0.344459652683168	1.81651278473282	2.3987646076742	8.77151125933117e-05	0.000263061974617889
PXDN	5.78715082475248	12.8901193732824	1.15534047508787	0.00230209377063879	0.00479590626308253
SCGB1A1	48.5969267776238	11.1794033594656	-2.12002188793845	3.06188045164252e-10	4.25340797207958e-09
NPR1	3.30806814029703	8.19492735267176	1.30874220825649	0.00829528585901121	0.0149799257014201
C11orf88	2.35809789148515	0.770768123236641	-1.61325479777507	2.63375842218074e-05	9.08389262462655e-05
EMSLR	1.76260337237624	3.67847391580153	1.06139949066079	3.22003078964401e-10	4.41212708190376e-09
PAX9	2.04583357861386	0.860537170839695	-1.24937937584475	6.19612653414003e-09	5.73416160756914e-08
WASF1	6.73811847821782	15.1624263183206	1.17008293349387	8.3608469913452e-09	7.45228259474305e-08
AC130371.2	0.958504234257426	2.23631927748092	1.22226946505785	0.0175675078278863	0.0289971580352091
SSC4D	1.32531064356436	3.88203770610687	1.55048357400928	1.54106148862813e-05	5.62886179538633e-05
TPX2	15.3390146831683	35.9306226030534	1.22800812159551	7.7227481135361e-20	1.44508612383851e-16
DRC3	4.08199738019802	1.35233598305344	-1.59382162786542	1.4319890030404e-12	4.47342401954582e-11
FAM183A	30.1917138609901	8.03994163770992	-1.90889572114682	1.41689132442388e-10	2.21315239687532e-09
VGF	0.548308267524752	3.95654882427481	2.85118342814298	9.16754614381231e-07	4.70031469571055e-06
CAPSL	22.1690984642574	6.69934653396947	-1.72645781775712	5.19602923273868e-08	3.71983276979724e-07
CYP2B7P	1.97786337753465	0.753846886610687	-1.39159934081079	0.0100034692939625	0.0176999054255505
CCDC78	11.7696127257426	3.4504356478626	-1.77021641842395	1.68699456358454e-09	1.873195154021e-08
AHNAK2	1.49033966584158	3.49895993358779	1.23128496920792	2.55056970795693e-05	8.83196479620832e-05
WDR66	2.12862318762376	1.05531015099237	-1.01225352119284	2.7359942769739e-06	1.22603339975035e-05
RNF182	0.585318124792079	1.83878105951145	1.65145685221556	9.13906176381783e-05	0.00027316814268969
SIX2	1.75433771215842	4.3805763551145	1.32019420350564	0.0290948274755219	0.0451987847418273
CDHR1	3.37189887475248	1.51270931123664	-1.15642648997852	0.000157965100507545	0.000442451369032073
FZD7	3.79415720742574	8.16864905038168	1.10631804520194	4.89227930477022e-06	2.04165494284722e-05
AC108134.4	4.86587115841584	1.93976701832061	-1.32681473670334	8.41527821404478e-11	1.41062697317321e-09
RSPH1	22.7268287534653	6.89773416412214	-1.72020195393361	3.42246416373879e-11	6.7203815112934e-10
NELL2	1.24302899811881	2.53894958274809	1.03037179408883	0.0246278016269533	0.0389758615494796
CFAP73	8.04224352277228	2.37681163351145	-1.75857045055851	3.32062172057275e-09	3.36651230025147e-08
TYMS	9.20518106930693	19.3193470152672	1.06952832728159	1.5967790654948e-13	7.11629386936215e-12
SIDT1	1.80034045485149	0.694524913053435	-1.37417140373525	8.24048545448421e-12	1.99267146416027e-10
SLC23A1	3.16464826128713	1.23656886290076	-1.35570257469143	3.37923322865298e-06	1.47192842282832e-05
AC009237.15	0.902217562475248	2.42697146977099	1.42760987420937	0.000160637551868953	0.000448973705544689
CFAP157	5.30300052970297	2.00611577099237	-1.40240402770387	1.87766456758377e-08	1.49868850388196e-07
LINC01436	1.25033229940594	3.42118136778626	1.45218301873755	0.00745596070292326	0.013656885237589
SPON1	14.5983253931683	68.0054798625954	2.21984811921628	9.83598542157112e-07	5.00538961944176e-06
CCNA2	6.94007935346535	14.8264621679389	1.09515032473421	6.01073905485025e-16	8.00900312022802e-14
POU3F3	1.27482657750495	4.00116344570229	1.65011856156369	2.2600502605136e-06	1.03804911367522e-05
CCNO	29.2027955841584	13.2444328882443	-1.14072041449197	2.91468013276864e-11	5.94685830838951e-10
FAM83D	4.72674928415842	11.9062251648855	1.33279583477279	3.6417311986162e-19	3.9628104992942e-16
YBX2	1.3645353469703	3.54466613577099	1.37723998290491	8.48196506771905e-08	5.75962037723741e-07
TSPEAR-AS2	0.275345376871287	1.66668504945802	2.59766721599886	1.39376923410248e-05	5.15722262933131e-05
ECT2	6.66816124455446	14.9060936793893	1.16054133556965	1.55804510721429e-14	1.03800780663287e-12
CTNNA2	5.91219647990099	2.79319144500763	-1.08177975618235	4.04929602503383e-06	1.72645572856241e-05
AC108752.1	2.33258631356436	1.06750581526718	-1.12768653766137	0.00125858261843061	0.00281606782581681
C6orf118	3.42777781523762	1.42070363864122	-1.27066796142563	5.04968581236677e-06	2.09996169865877e-05
NHLRC4	4.10441755742574	1.74625810366412	-1.23291069845659	2.46392050393495e-10	3.52397304932996e-09
TRBJ2-1	2.78105814950495	1.2094920351145	-1.20123264174891	0.000447278515969863	0.00111503681968967
GRIK5	1.18183121674257	3.45150172198473	1.54620019236149	0.000774057056654653	0.00181857449546536
SNTN	2.92911136034653	0.650225289137405	-2.17145147052062	8.03806800025844e-11	1.35608645926841e-09
PLIN2	6.40716473366337	13.6607349465649	1.09227711359602	3.46662050232854e-07	2.00111206410689e-06
SPATA18	9.3935936160396	3.48870402312977	-1.4289859748789	3.1044460353864e-14	1.78580864890201e-12
ERBB2	22.4511533861386	65.6478303435114	1.54795776829189	0.000136893584470799	0.000390210963985962
ZNF474	1.84786501223762	0.691339536183206	-1.4183930331112	5.11274527823594e-08	3.66677923040353e-07
ODC1	45.4580668316832	94.2416614503817	1.05182864082349	8.57575367165382e-16	1.03687214300422e-13
DNAI2	2.93858010284158	0.876431896312977	-1.74540533039422	2.60011725721643e-08	2.00308738317004e-07
MAGEH1	3.96732138811881	9.17907284122137	1.21018316414188	3.54482637307944e-05	0.000117602496899571
HOMER1	1.09336793326733	2.28667072625954	1.06446966760497	3.45346637254176e-14	1.9354233430322e-12
LAMP5	30.9198181348515	11.6260150136641	-1.41117515684042	6.97720594166648e-06	2.82069211103037e-05
ARHGAP29	1.23049208019802	4.20135219312977	1.77161835765711	5.1681174838876e-15	4.41080249049701e-13
LINC01765	3.76967997693069	1.10467572320611	-1.77081912296088	2.80699803078125e-07	1.65704250840604e-06
AC007384.1	0.95983589019802	2.21805745221374	1.20843707027887	0.00350040118355636	0.00696933070343695
MSMB	4.51598809009901	0.527298026412214	-3.09835117925714	1.3233600276029e-07	8.60151082152248e-07
TENM4	0.866376001782178	1.79560296984733	1.0514032008999	0.00863953368736355	0.0155414011419745
GREM2	6.3107279270297	2.55524209025191	-1.30434644384815	1.07560990582684e-06	5.4142243881838e-06
GDAP1	1.06661847950495	2.32517133435115	1.1242927991652	8.392305507459e-06	3.31277887897218e-05
ESPL1	2.16170795841584	4.76562656564886	1.14049427483686	1.45044966808189e-18	9.96840619253333e-16
PRR29	4.24649071683168	1.65055373816794	-1.36332098602135	8.29881511200335e-08	5.64994409450155e-07
CCDC170	5.91444931940594	2.38660812541985	-1.30928214959118	1.38067167247845e-10	2.16432301311208e-09
GFAP	0.0795239389405941	2.0964320768855	4.72040306075053	1.1505649363985e-05	4.37636962991308e-05
CTSE	2.57152466792079	1.21512037378626	-1.08152475414364	1.91495311256689e-05	6.82836093498046e-05
CCDC33	2.03390108120792	0.838881516358779	-1.27771055152755	5.58674375968009e-08	3.956455309424e-07
NMU	5.29170616435644	11.6309852646565	1.13616845358041	1.52769481900259e-08	1.25779564606153e-07
C7orf57	2.12599209277228	0.913828574053435	-1.2181407717646	4.71158915957964e-05	0.000151536776467465
MCM10	1.33516659207921	3.45498906717557	1.3716613835994	9.78089195169173e-20	1.44508612383851e-16
CFAP161	4.02065613742574	0.836197302748092	-2.26551566145	8.52094143046957e-10	1.02644329519439e-08
DOK5	0.49323202980198	2.55518935312977	2.37309181200021	0.00013909690024719	0.000395972819583128
SLCO4A1	1.91243203366337	6.16798627839695	1.68939107930224	0.0002095839789997	0.000568497631445385
NEIL1	5.37744686237624	2.58212650381679	-1.05836168057936	1.02201135732321e-13	4.90640599409062e-12
TKTL1	0.0981555527821782	2.32819971027481	4.56800112097882	0.0293093558399442	0.0454808756456318
CYCSP34	3.47326394257426	1.56303273358779	-1.15194405703617	3.49964451608923e-08	2.60545809359815e-07
IHH	61.727805419802	15.285426530458	-2.01376369049384	1.64470419050609e-13	7.25597629460179e-12
AC026271.1	0.744350152970297	1.60692999908397	1.1102537333239	3.56123216167343e-10	4.83285567106411e-09
PCAT19	3.85581295940594	1.53174891152672	-1.33185524383468	1.54535170970215e-08	1.27073064390999e-07
DMBT1	6.60228451227723	2.26405019458015	-1.54405936651647	2.61069354123395e-08	2.00917298311647e-07
CDC20B	6.10737462970297	2.41590378254198	-1.3379893455642	3.14980114422569e-08	2.37608915894275e-07
SERPINA11	6.01182187524752	0.91316271610687	-2.7188584026672	3.98153281000343e-13	1.49829554562031e-11
SPAG8	3.95181957128713	1.70095709244275	-1.21617033041891	1.4929669934816e-08	1.23465250163919e-07
EMP1	6.98047905148515	14.4109908167939	1.04577157710926	7.65354479493717e-06	3.05346739787014e-05
RIIAD1	2.19738091962376	0.545673970114504	-2.00967385437651	1.17690278009151e-12	3.76666580942033e-11
TPPP3	104.52958060396	21.0048540877863	-2.31511659613522	1.34905446581704e-11	3.0267960849895e-10
EXO1	1.96362461584158	4.0916000480916	1.05914597179896	6.73170326774723e-16	8.70322586834092e-14
SCNN1G	14.2138535044554	7.0723589021374	-1.00703434092755	2.81617875336419e-06	1.25853764969781e-05
ADAMTSL2	7.08882784653465	2.18551243587786	-1.6975755070608	0.0141139061286307	0.0239412037188438
SYT13	0.806330117871287	3.04901820654198	1.91890224964289	5.76636648656201e-09	5.40928258487979e-08
EGFL6	4.14331124980198	8.95194684251908	1.11141726836123	1.61668179640894e-06	7.73283183058899e-06
CHODL	0.502757560247525	1.62487229358779	1.69239155793676	0.000184929907645195	0.000509168728230213
APOD	22.9171281653465	9.94977444236641	-1.20369053989567	4.73725801386825e-05	0.00015221238962867
LIPG	1.01543714049505	2.34626305778626	1.20826384021927	6.40964184179025e-05	0.000199373756955924
GABRE	0.536039984722772	1.45153856022137	1.43717037329576	4.13520826419213e-05	0.000134758047201949
GAS2L2	4.35211213158416	0.971413916328244	-2.16355766845856	1.4077148096032e-11	3.14221196304249e-10
CDCA2	2.00303772673267	4.0274230610687	1.00766743407272	5.23802462097179e-11	9.55281082411308e-10
ZNF367	1.32782340940594	2.67591204503817	1.01096740481569	4.71106793233943e-11	8.72583334191323e-10
CATIP	2.29194992792079	0.560804799770992	-2.03100492383927	1.67613118849894e-10	2.54795355755753e-09
AL645924.1	2.95483874019802	0.992795065419847	-1.57351154788478	1.72193703286471e-08	1.39210821312403e-07
RSPH4A	6.60082084930693	2.45468705854962	-1.42710633194065	3.65177914896429e-07	2.08869610719123e-06
KIAA1324	92.6239059990099	30.7850683827481	-1.58915382432666	5.41691606946039e-15	4.50535605318559e-13
SRGAP3-AS2	5.96651597881188	1.44302712412214	-2.04779032804375	6.28800190263803e-10	7.88748596010061e-09
ANXA2R	4.64467466039604	1.65888271984733	-1.48536565168374	5.89616038235736e-05	0.000184943699910695
ANO1	30.3684661910891	14.2802390908397	-1.08855391039091	1.94615356289722e-11	4.14565631717976e-10
GSTA3	2.35495195356436	0.62026279740458	-1.9247461242886	1.15758006104497e-08	9.89734285374962e-08
STOML3	3.92278225445545	0.789670697503817	-2.31255419456899	1.32530708589644e-10	2.09182024080475e-09
VWA5B2	4.42589451960396	1.14582246679389	-1.94958553752906	2.00043814999888e-09	2.17862563491955e-08
MORN5	15.2795028459406	3.41399055351145	-2.16206663115196	7.74926877103031e-11	1.31245073426866e-09
SCNN1B	18.9119132514851	5.69999653977863	-1.73026237444148	5.22210850356913e-09	4.9919687291073e-08
RACGAP1	6.15712387524752	12.3964029312977	1.00959305444144	1.18159174722425e-17	4.61627840603647e-15
NKX2-1	1.07808884781188	2.58178389106107	1.25989216566216	6.37355649692586e-05	0.000198440392791745
SRSF12	0.664856022821782	1.3445341019084	1.01599248899228	1.34595315481544e-08	1.12663181381923e-07
KLK5	1.88350969247525	7.35386120740458	1.96507849082937	0.0158091728187275	0.0264153779484253
CFAP52	2.07227311990099	0.882469363129771	-1.23159606077084	0.000628230193955911	0.00150715228232157
FAM216B	7.34912586969307	1.45677275115267	-2.33479681888827	1.19230170805855e-11	2.73346526169614e-10
COLCA1	2.27226608613861	1.04431410498473	-1.12157608099714	2.16817911315348e-11	4.53724266104897e-10
CFAP45	14.8135703148515	5.59566364305344	-1.40453824643446	5.41087703768912e-09	5.11623695569475e-08
WNT7A	5.23693939495049	25.4938299854198	2.28335231414573	0.000102437555272587	0.000302635780610278
UST	0.635659915742574	1.51417377091603	1.25220376153748	3.61295097959678e-06	1.55960045922561e-05
MT1H	1.96761380247525	7.55537833587786	1.94105691974284	1.62162142686146e-07	1.03243671148549e-06
PIGR	500.484655931287	156.949011281298	-1.67302989846693	1.71948163497741e-13	7.50936160185118e-12
KIF1A	5.59314878376238	12.5128433205115	1.16167704029367	2.34374198021406e-06	1.0689690107452e-05
COL8A2	1.63320762336634	4.78501192725191	1.55081431401985	2.81624062828687e-06	1.25853764969781e-05
AC093458.2	1.56201386861386	0.650852524732824	-1.26300467437593	4.6595185110473e-08	3.37459748847785e-07
IGHA2	181.095528469109	72.1427545259542	-1.32782451064053	4.53910436364711e-07	2.51898107864445e-06
EFCAB1	4.32636243090099	1.52183415887023	-1.50734337834376	4.82836862992249e-07	2.66608101984216e-06
AMN	1.41733872920792	2.93282043389313	1.04910415417528	0.0117535463903837	0.020422862111195
FAM92B	8.36744891326733	1.64648112800763	-2.34540186185444	6.30995977234763e-11	1.11495879170927e-09
ADAMTS6	1.80970963039604	0.816194342290076	-1.14877361886254	0.000383315680270497	0.000972476423736575
BOLA3-AS1	0.969023691089109	2.1453455370229	1.14660618927637	1.7199053379978e-10	2.60240428729797e-09
OVGP1	119.867611884158	13.368139528626	-3.16457129487624	6.32554270988265e-14	3.29079429106166e-12
ELN-AS1	6.38117181584158	1.8675443821374	-1.77267885071037	3.13135552644651e-12	8.79338504609431e-11
CPVL	3.16860834158416	8.52141009389313	1.42724283721862	1.8731435396263e-06	8.77628573392186e-06
DNAI1	5.50209656851485	1.22841508618321	-2.16318332564275	3.91291533861022e-10	5.2512691152695e-09
GDF5	4.80373114057426	1.65290353664122	-1.53915287580095	2.90975806734665e-09	3.00598266166239e-08
SOX2	0.784366985742574	4.9586038988855	2.66033326676998	0.00519405699451675	0.00990709848588953
CLDN16	0.663132497742574	3.03572245778626	2.19467083463638	4.55453015759674e-05	0.000146883316369223
ASPM	1.39050128564356	3.16198903282443	1.18522728521428	4.66262935059313e-17	1.24254314408255e-14
FBN2	2.87948464425743	11.452176305084	1.991739252214	1.06455954863619e-05	4.0861312716318e-05
AURKA	5.22776252277228	11.8464700671756	1.18019172680375	3.35584907988254e-18	1.82586155354609e-15
CDK6	1.12929383168317	2.45346657503817	1.11940070619215	0.00027253764535623	0.000719821313321531
DCAF12L1	0.357982649633663	1.62225586116031	2.18003980733269	0.00438096416809613	0.00850782720211173
ORM2	6.4111522590099	2.10097357152672	-1.60952565757531	1.55826417283098e-09	1.74809394921194e-08
AC016716.1	1.41928641633663	0.705414622900763	-1.00862237149685	3.46800168561334e-07	2.00111206410689e-06
TUBA4B	14.8996649172277	3.00347165396947	-2.31057693263755	3.39363083912839e-11	6.67379992429797e-10
ANG	7.75241567623762	3.87063375038168	-1.00207612613005	3.24193793299692e-09	3.29698018139204e-08
CAPN6	40.1841734178218	16.130372921374	-1.31684761335538	2.23082397659053e-07	1.36249296007105e-06
MB	3.63617651792079	1.3656802589542	-1.41280248579066	2.73969291082905e-09	2.86209267271288e-08
SYNDIG1	0.93314642209901	2.56037732801527	1.45618105832805	0.000508275974110915	0.00124952581157129
MCM8	1.51671835247525	3.24311058320611	1.09642500876461	8.6178080185799e-21	9.64976822172226e-17
DBH-AS1	1.82838886930693	0.828251483435114	-1.14243215402671	0.000855182440410075	0.00198629888062518
AC012354.2	1.09828824455446	2.85543880763359	1.37845573003166	0.000117865106129118	0.000342170421483776
UCHL1	12.8793385267327	45.6146213059542	1.82443784023046	6.60872689479573e-12	1.64062273369283e-10
AC025580.1	30.095916169604	11.2718251369466	-1.41684659944536	1.05807194291772e-09	1.24047015164316e-08
BMP2	1.47617693782178	3.91085371030534	1.40561791514799	0.000523473656565315	0.0012814996264398
OR7E47P	2.87095652455446	1.04758639083969	-1.45446226078356	6.13788681062768e-14	3.20594103892705e-12
CCDC60	2.08161697229703	0.337282282343511	-2.62567619035928	1.56654606871866e-12	4.8359240107159e-11
CTSV	23.8921867267327	11.7165938778626	-1.02798567623171	0.000151824419602485	0.000427913505540524
AL031710.1	2.68959006891089	0.926361697328244	-1.53773879471782	2.65993717782138e-08	2.04555121719621e-07
AL357093.2	12.7356423748515	3.19619451458015	-1.99444461390044	1.32918974422995e-11	2.99097273499798e-10
FAM166B	18.87084966	4.66531207969466	-2.01611388520789	4.46740718439457e-11	8.41780707270192e-10
FAM81B	4.58279717564356	1.71760633851908	-1.41582901634106	3.50576366295706e-07	2.01844188319635e-06
DNAJB13	3.01988200826733	1.30376236938931	-1.21181124187802	5.54115078668584e-10	7.01807439112936e-09
NPDC1	95.7324472277228	43.4960271145038	-1.13812435711754	9.96000544841983e-20	1.44508612383851e-16
CYP26B1	0.592926693673267	1.63268955059542	1.46132484056107	0.000597085299469433	0.00144037314621686
GLYATL2	22.7998939778218	9.36451200867176	-1.28375139402145	4.01400076110979e-11	7.67899435269111e-10
C18orf54	0.707116340990099	1.49798177946565	1.08300057130955	6.95671511688973e-15	5.50550218159673e-13
LINC00667	0.830998072871287	1.82409889251908	1.13426691011614	8.0157296046627e-05	0.000242852429646602
TUBA3E	2.9314778970297	0.41253057870229	-2.8290552112774	3.24470357121434e-08	2.44063014014498e-07
FOSB	3.01769439742574	9.37902341450382	1.63599099953919	0.000403932082437427	0.00101805542027947
WDR38	22.0219255893069	3.6773009880916	-2.5822214516864	3.91737288200387e-12	1.07690642301487e-10
CABCOCO1	4.87181983326733	2.15385454679389	-1.17753995565156	4.58614501658816e-07	2.54078323900891e-06
SAA2-SAA4	2.40975486752475	1.13021749381679	-1.09228597076537	0.00022640988992108	0.000610243806309367
XG	4.93237352386139	2.01270718585496	-1.29314475746776	2.90793259852699e-10	4.07939944136909e-09
PRELID3A	0.708990372970297	1.5174904980916	1.09784953987175	5.36891946670081e-12	1.40495692176712e-10
RASSF10	1.34562535851485	3.15178003858779	1.22789005445362	0.00038910343903284	0.000984863870302544
KCNRG	2.58497366792079	0.702292091984733	-1.88000648926012	2.52327670691187e-12	7.24152686568246e-11
BUB1	3.65204933465347	7.98794446641221	1.12911804847531	1.95418437923359e-18	1.25395607222604e-15
SMIM24	4.8669739139604	11.5532024282443	1.24719586003928	0.00080790843661212	0.00188994417149428
MUC5AC	5.85369010930693	1.37284381254198	-2.09217887195637	0.000559092161563527	0.00136017331140312
DLEC1	2.05385218851485	0.745438152519084	-1.46217179249428	1.65665668958506e-07	1.0516588747011e-06
S100A5	0.451642730693069	1.55315945587786	1.78195205879111	5.2109705969367e-07	2.85902748129409e-06
CFAP100	2.45571122049505	1.0604924519084	-1.21140656440132	1.15762939375572e-08	9.89734285374962e-08
C4BPA	21.8558844967327	7.19915043475573	-1.60212319388007	6.14670890444167e-12	1.56369387424935e-10
DEFB4A	2.09904003069307	0.982007321832061	-1.09592399405568	2.03714943799721e-06	9.45984970176656e-06
KIRREL1	3.60060152772277	7.94290408854962	1.14142863487595	2.87496267934183e-09	2.97710251124866e-08
IL19	3.60274517742574	0.918636478770992	-1.97153063460598	2.3513846203482e-06	1.07208032026909e-05
SMPD3	3.38310912683168	1.55271769480916	-1.12355416200153	1.58126210271948e-08	1.29699249606225e-07
BEST4	2.12690858118812	1.03665306015267	-1.03682488092383	7.56622609874552e-05	0.000230571249468889
BMPR1B-DT	43.4740652610891	19.8319341121374	-1.13232962491566	3.78062250124055e-09	3.77715138647277e-08
AARD	0.785632451465347	1.78133169717557	1.18102975377378	1.51899761201752e-06	7.31112083218753e-06
COL26A1	8.97119539237624	18.9525808908397	1.07902218347397	0.00675144353559593	0.0125103376880675
GINS4	1.36894241188119	3.02719614885496	1.14492040126258	1.87391819033222e-14	1.19364018191991e-12
LINC02166	5.30023961782178	1.41386208114504	-1.90641618818691	1.71948163497741e-13	7.50936160185118e-12
SRD5A2	1.80764078860396	0.465329929961832	-1.95778212710216	1.81950485474811e-12	5.46186078006915e-11
VGLL1	1.90055115574257	5.04274644290076	1.40779182849083	0.000493212491498033	0.00121677096428893
TMEM26	1.50778264594059	0.744098372366412	-1.01886320391893	0.00874020811044255	0.0157138424213354
TNFAIP6	0.602146695841584	1.65759797473282	1.46090723908882	1.98629827113498e-06	9.24678412825198e-06
PCSK1N	13.4042099371287	26.9380884762595	1.00696129358981	0.0188840580158747	0.0308814063332864
PLPPR3	4.2524427920297	0.882540664412214	-2.26855716808058	3.12813453292313e-10	4.32703185708795e-09
CENPE	1.05552879059406	2.36303435801527	1.1626746757832	5.89605999569697e-17	1.4257546559965e-14
WDHD1	1.56807576930693	3.20423958091603	1.03098674999624	5.4679759457307e-17	1.37309288267984e-14
EFCAB12	1.81690335227723	0.729076054885496	-1.31734045454256	2.51797835173733e-09	2.66017486383382e-08
CPNE8	0.729210455049505	1.63576867778626	1.1655615927295	4.62331977008133e-06	1.94369959941153e-05
XAGE2	0.169855725544554	2.5885683310687	3.92977264695439	1.51410637764203e-08	1.24917696096111e-07
CST1	262.572266278911	81.6973688992366	-1.68435302063679	1.98383994179604e-06	9.24678412825198e-06
HMGN2P17	0.538458149108911	1.60288229396947	1.57376236371295	7.73180519172729e-08	5.30819727621319e-07
KIF19	2.6975980219802	0.846155896175573	-1.67267998774801	3.81012100744511e-09	3.80080673149108e-08
PELI2	1.26147138376238	2.86882388526718	1.18535192554226	1.78359534374753e-06	8.42321446605976e-06
RASL10B	0.943052614851485	2.7261612	1.53146070313627	2.84057259354149e-09	2.94616337779704e-08
IL6	0.623165028316832	2.21532728580153	1.82983367643842	0.00152673293781154	0.00333435000868759
ATF3	5.95555984356436	16.3937498015267	1.46083684704114	2.87168919470554e-10	4.03643891329009e-09
CROCC2	2.12773586211881	0.562734277442748	-1.91879331621592	8.88249011392492e-09	7.85823549509699e-08
C19orf33	32.6391179673267	82.2022124719847	1.33257515380844	0.00584749528740419	0.010994469901069
TSNAXIP1	3.5630733039604	1.37284180679389	-1.37595677205182	2.98351288893784e-10	4.1622554811699e-09
PM20D2	2.69142523970297	5.43375647328244	1.01357955733598	6.10887206789562e-16	8.05754055177586e-14
ZMYND10	18.2497334752475	5.94383900381679	-1.61840845023149	1.74984872531042e-09	1.93476076673188e-08
PPIAP29	1.60540102386139	3.22201971389313	1.00503159837421	1.80820197248629e-05	6.49024226408081e-05
CDKN1B	10.0079921485149	20.2816341450382	1.01902133599757	3.9567396453141e-15	3.4910206951697e-13
CDC25B	13.2498386336634	27.2522719847328	1.04040172084525	3.58623861521671e-13	1.36927204203216e-11
SLC25A35	25.3419505643564	4.73887429160305	-2.4189112765376	1.47798563665527e-20	9.64976822172226e-17
TTC25	6.9056001019802	2.36851495946565	-1.54378400727956	1.67462040903473e-08	1.35652563903074e-07
PNMA3	0.918278448326733	3.43269392714504	1.90233763496374	0.00196431558397375	0.00416282367130408
ROPN1L	15.2847464176238	4.17947717198473	-1.87069823127614	1.98795766626031e-08	1.57421171655713e-07
HMGB1P10	0.74440115970297	2.37382708122137	1.67306263921382	2.95838090548471e-07	1.73386615187699e-06
CDHR3	3.85255242722772	1.02768327251908	-1.90641888895686	7.97863225004833e-09	7.15556180776999e-08
IRS2	1.13874302277228	4.22085824885496	1.89009416490381	3.57659803649586e-07	2.05288866639837e-06
TCTEX1D4	3.17426345217822	0.62171769129771	-2.35209033431447	5.51110000400197e-12	1.43640606491532e-10
RSPH14	1.88726482247525	0.732113091450382	-1.36615844947437	2.30269000630202e-07	1.40049027025113e-06
CTCFL	0.156545957049505	2.03170403112214	3.69803209745936	4.02113458033292e-08	2.95154442664347e-07
MMP1	2.56862969445545	5.18848953641221	1.01431568532732	0.002057878226046	0.00434466837117359
AC109583.1	1.59472450452475	3.64379685296183	1.19213531522976	0.00106943346623198	0.00243159710988285
PDE6B	0.78458623019802	1.61437422572519	1.04097112553305	1.26460950308861e-05	4.74519278486525e-05
Z69706.1	3.59944231980198	1.73274007977099	-1.05471814087391	4.8010030226003e-06	2.0099870942326e-05
AGR3	29.1404898769307	13.4455768706107	-1.11589347646599	3.03460567104842e-05	0.00010296695397229
TCEAL5	0.475673724257426	2.43017791480916	2.35301769870504	0.0151363385505181	0.0254245316172711
COL9A3	3.00904053483168	6.71533662068702	1.15815617828684	7.19395122796318e-07	3.78784738446545e-06
SMIM6	19.3451785329703	4.72359284946565	-2.03401752122985	4.41858915380316e-12	1.18490174315215e-10
ARMH4	0.623116116732673	1.29823157381679	1.05897481155271	3.088067130331e-05	0.000104385142603837
FMO2	1.76233544180198	0.437804168641221	-2.00913095543724	0.000431735002780623	0.00108077451099377
RN7SL250P	1.60148446732673	0.729692761679389	-1.13404875772687	3.56995749879601e-07	2.05268626240768e-06
CCDC65	6.81726001782178	2.62955162290076	-1.37437519023874	2.71110880261186e-05	9.31377499197729e-05
FAM166C	3.08017523990099	1.40860128383969	-1.12874912951149	7.44057983369673e-05	0.000227217181037391
FAM43B	1.66661838881188	0.636343591984733	-1.38904594317852	2.53253238097932e-06	1.14430937404285e-05
CDH6	1.65726322306931	6.69102317679389	2.01342407757207	1.47358239017259e-05	5.41419213586766e-05
TRAM1L1	0.991395764257426	2.00743501603053	1.01782028607641	1.01253444276995e-05	3.91869435497629e-05
SCGB1D4	260.80071941495	62.8448425615267	-2.05308159113518	4.2794035571039e-07	2.39214262194618e-06
TNFSF14	1.82590607762376	0.506706863	-1.84938928233268	9.07281711211864e-12	2.15405174272809e-10
GABRP	24.7481996544554	9.9378847020458	-1.31631286880664	2.0496171789978e-07	1.26603127357395e-06
GLI3	0.655234496534653	1.41184756450382	1.1075011124094	0.000184943121304633	0.000509168728230213
AC007318.1	1.3967281029703	3.12634998244275	1.16242808854974	1.2285170270664e-10	1.95633845602842e-09
CNGA4	3.22355835181188	0.662990573748092	-2.28159383524234	1.10320739005434e-11	2.55873571924149e-10
SLC5A1	5.35215896163366	1.6205973668855	-1.72359526371542	2.56412286194114e-14	1.56459422108539e-12
C1orf189	7.82645730435644	2.14083352419847	-1.87018679716641	3.0840287383113e-09	3.16349153691037e-08
TTC21A	2.84849864653465	1.2648574	-1.17122697603648	3.07217745889877e-12	8.64579596084055e-11
PIMREG	3.0324729990099	7.0087423351145	1.208660787218	1.29470179280369e-14	9.04075722482919e-13
MYC	11.6481157009901	24.9650549114504	1.0998134888841	2.84057259354149e-09	2.94616337779704e-08
GNG4	1.88277155930693	4.16331141465649	1.14487351044279	0.0231550456324337	0.0369315482922095
HOXA4	0.530934670693069	1.85326945236641	1.80346639491749	0.000524933172066781	0.00128483174523862
LIX1	1.01411546857426	2.47926684833588	1.28969163094402	7.17879604250555e-05	0.000220410812892164
IL22RA1	0.670297979504951	1.49168187094656	1.15406539648797	0.0203302713479959	0.0329130447704254
RPS7P10	1.38051457247525	2.7966017829771	1.01846872165507	0.000508307636013686	0.00124952581157129
ZNF295-AS1	6.97325401237624	1.55255945916031	-2.16718351401793	1.14429377062886e-08	9.80257661587775e-08
VWA3B	1.67694563247525	0.484549813862595	-1.79111902286797	1.52480022002781e-11	3.34635987783582e-10
DMBX1	0.646641132663366	1.435943579	1.15096187906912	0.000180275144117649	0.000498735769467852
CHGA	132.290036455455	33.9027119234122	-1.96423182161562	0.0174348538724893	0.0288037290543671
PPIAP22	15.7194913663366	33.3813721450382	1.08648872081609	9.58639980009068e-10	1.14110490965893e-08
PAPLN	1.4912130070297	3.58782228435114	1.26662208200042	4.98375456622199e-05	0.000159387379685836
FCHO1	1.52428357425743	3.42833853274809	1.16937825250855	1.98540224741965e-07	1.23278091045201e-06
CIP2A	1.30044005950495	3.30842877709924	1.34714631853135	7.44665388211767e-20	1.44508612383851e-16
LINC00261	7.85342046868317	3.60143425251145	-1.12474957362046	4.46959742616447e-10	5.87837983916538e-09
CEACAM21	5.62667550168317	2.55406346287786	-1.13948839024055	2.10601587573548e-06	9.74159052600157e-06
BCAM	74.9035548514852	194.752677969466	1.37853707201397	0.000614701758978315	0.00147877221236898
LINC02672	1.88394164534653	5.13031606748092	1.44529343133632	0.0124732418164773	0.0215102471790228
CCDC96	7.21555188118812	2.65408473053435	-1.44289531453394	5.96535766609507e-13	2.10528757848296e-11
ERICH3	2.3445222589802	0.676415132274809	-1.79331313596173	1.19875053452062e-15	1.36115517215394e-13
POSTN	3.3712369450495	7.5769064459542	1.16833090496245	0.0224477830939494	0.035943979355094
ITM2C	93.8988865544554	235.66072078626	1.32753135886492	6.16151175674759e-09	5.70617166805745e-08
SHISA8	1.69342913475248	0.719283192900763	-1.23531581642374	1.06024525758317e-08	9.18082398774604e-08
CACNA2D2	1.04060134108911	2.48195421992366	1.25405903323201	8.99153654214191e-05	0.000269045564086364
COLEC12	0.670906724653465	1.89399410526718	1.49724773133004	0.000567382538779589	0.00137685954123469
SERINC2	213.976688415842	86.3713845877863	-1.30882830925973	6.10441626526379e-19	5.3140978394543e-16
ORAOV1P1	2.94866792871287	1.08801705648855	-1.43836218557184	7.62420760373836e-10	9.31308726750379e-09
IL33	7.36683991584158	3.43219756030534	-1.10191329464702	1.36680988395745e-06	6.6521816864392e-06
CFAP65	1.84526392693069	0.472633236450382	-1.96503418780504	2.4692051755868e-14	1.51375029027288e-12
FOXM1	7.22917689306931	15.1347435022901	1.06596092733227	8.67011312257101e-14	4.2884218619141e-12
DNAAF1	4.32250305673267	1.06586583870229	-2.01984112762958	1.39177393865205e-12	4.36869809877848e-11
PTX3	0.323862066732673	2.51388137251908	2.9564651686931	6.56481048950252e-07	3.49187006785541e-06
DLGAP5	4.0491593980198	9.40874283969466	1.21637953158488	5.79818345029514e-17	1.4257546559965e-14
DEPDC1	1.24573474861386	2.96980001908397	1.25336887446298	1.9045258429988e-17	6.21732461446958e-15
WDR86-AS1	6.95106182732673	2.98426934061069	-1.21985562758434	2.64248995262938e-09	2.77153685152084e-08
C16orf71	1.80991540792079	0.668143167022901	-1.4376930941907	4.01990145286096e-14	2.21484696925985e-12
CYP26A1	0.456856110267327	3.33183510389313	2.86650524596573	0.0290892576550044	0.0451984205686634
DCST2	1.62951792178218	0.688854066259542	-1.24217493377447	7.17972777772741e-09	6.53330211300101e-08
ADGRL2	4.87360027623762	10.6937048641221	1.13370193159235	8.66914942505249e-08	5.880610555446e-07
SLC39A14	5.37030471287129	10.8086645954198	1.00911243526086	7.66753338407236e-10	9.34852016145816e-09
ANKRD66	1.68659870411881	0.481236721274809	-1.80929811288085	2.51911817627564e-10	3.59111846569949e-09
AC099789.1	11.0719554772277	1.6399448389313	-2.75519085232068	0.000534744643810552	0.00130713132888023
ACSL5	51.3868561257426	16.2090218419847	-1.66460235815803	6.30839007549327e-08	4.40272354921385e-07
AP003306.1	2.34601684663366	1.07067504480916	-1.13169269191151	5.49377455538537e-10	6.97837627862083e-09
HP	18.7720304153465	7.38425881522901	-1.34605967815533	3.07501985637927e-11	6.2256355279918e-10
MX2	1.2242011960396	2.81245451862595	1.19998908333059	0.00105624997965219	0.00240329538844717
SRARP	4.5707139470396	0.964781849335878	-2.24414486148011	5.99735234460756e-14	3.14511754682271e-12
CLDN6	9.9646210419802	47.209132280458	2.24417912094749	2.8337785920754e-10	3.99824721662847e-09
DEGS2	15.1062488445545	7.03734857519084	-1.10204157791872	1.21972122090234e-05	4.60055450680033e-05
KLK7	2.08595537470297	8.87576435767939	2.08916307169015	0.00733328167493798	0.0134673955945812
TMEM101	53.8592568287129	23.8039964030534	-1.17799051818764	1.12162583755729e-10	1.81489345561624e-09
CENPA	3.81038599207921	7.94475545648855	1.06006566326793	1.26521584390088e-17	4.72033956847363e-15
IGF2BP2	4.15315250891089	15.6730537616794	1.91600754869983	5.07495988099898e-10	6.55478003225368e-09
TUSC8	1.8775333319802	0.802493922977099	-1.22627614789933	0.000494457105564284	0.00121915046911979
MAP1LC3C	0.423346154455446	1.88214626450382	2.15246905724808	0.000461426783090746	0.00114533410895854
NEDD9	5.54967653465347	11.7086349465649	1.07709729785834	8.28922077259738e-07	4.29355989085984e-06
MB21D2	1.18374983663366	3.17402916641221	1.42295115868514	1.89156431472544e-06	8.85306337694796e-06
DRC1	5.7181937329703	2.06638989343511	-1.46844700698023	8.4689764334719e-06	3.3343056767312e-05
CFTR	3.99282198980198	1.58042892729008	-1.33709259642085	0.00139258321614044	0.00307951655019904
CREB3L1	42.1681891980198	18.331902239313	-1.20179857298687	1.90292070788655e-14	1.20623002930012e-12
RTL1	0.529814984237624	1.40555409583206	1.40757842834338	0.0177126569858045	0.0292174936342965
PTGS1	8.31879417623762	24.3233030656489	1.54789283029919	0.000289732549351379	0.000758181889665392
CLSPN	0.707138133663366	1.75310901832061	1.30985174751697	2.66526925770502e-14	1.6112539799589e-12
PLAC8	1.60901394089109	0.706848325801527	-1.18670424344013	7.86837914148054e-06	3.12961604719625e-05
FAM189A2	6.33736186138614	3.10118984298473	-1.03106055039261	1.16627434578868e-10	1.87551852306756e-09
AC004540.2	1.46450224237624	4.98356168625954	1.76676678396038	0.000603333234320177	0.00145410213616701
TMEM211	6.52117366504951	2.18742101114504	-1.57590071913207	2.26456007579647e-08	1.7696364733543e-07
FOXB1	1.81783203510891	0.642646735931298	-1.50012109438819	3.18953040231512e-05	0.00010745327139688
ARMC3	5.74951371257426	2.17539711473282	-1.40216115336499	2.12551439783667e-09	2.30148828629687e-08
PRIMA1	1.17361723537624	3.03153887725191	1.36908836080972	0.000319853268934965	0.000828710221771022
CCL21	20.8510930817822	9.53509672076336	-1.12880353846515	0.000224673165055085	0.000606278609069911
AL162411.1	0.443902592079208	1.83823355183206	2.0500050378944	1.45074698622319e-10	2.25769620664351e-09
AC020663.2	2.42903094386139	1.16991241267176	-1.05398034461808	1.07469215588877e-12	3.48221592347284e-11
EFCAB10	1.63807166881188	0.64830801480916	-1.33724716538095	7.6289484495077e-05	0.000232157559668309
CFAP53	6.82814919207921	2.51597921351145	-1.440374577942	5.46218585293198e-07	2.97312308743584e-06
HERC5	1.53312923029703	3.69114855618321	1.26759049276941	2.63240643404942e-06	1.18245487498512e-05
FGFR3	4.2586579329703	10.7915217954198	1.34142756623574	0.00563927280737369	0.0106428131693432
AC241585.1	0.790963235841584	1.87965493923664	1.24878529652	1.11800955198233e-05	4.26745651265281e-05
GPR173	1.28666391059406	3.44164878587786	1.41946462395345	3.05846585037114e-07	1.78133127003329e-06
CRYAB	8.00772788415842	26.3264900961832	1.71705033606916	5.73815593803403e-06	2.36070700185408e-05
AL353747.2	1.77453733663366	0.740575483740458	-1.26072423336961	7.0493350382297e-10	8.73341716595858e-09
IGLON5	0.632029842673267	2.26270561643511	1.83998431351184	0.0252002968416519	0.0397566118349995
UBXN10	11.2877409970297	5.37371307641221	-1.07076559267311	2.22249486492087e-12	6.50702644532213e-11
RPL23AP49	0.902813976039604	1.94551651061069	1.10765256628259	4.84522171375396e-05	0.000155337356096733
CEACAM7	5.91473054166337	1.75813147349618	-1.75026948537172	0.0101717512756533	0.0179708737866974
C11orf16	2.67485378168317	0.891527724603053	-1.58510846174152	5.28419734289222e-08	3.77209928258973e-07
TSPAN11	3.24170987227723	1.41677155938931	-1.19414782130214	1.67462040903473e-08	1.35652563903074e-07
CDC25A	2.33852047722772	4.83489809618321	1.04788942098142	3.02594653445288e-15	2.78259224273843e-13
TRO	1.20308976722772	4.47352175435114	1.89466674045658	0.000813682132466406	0.00190174714260718
STMND1	2.19848645018812	0.871473759022901	-1.33498151181779	1.76473778973685e-07	1.11252758844169e-06
SOSTDC1	1.30062890108911	3.36824446122137	1.37278746328933	0.0105842402454557	0.0186140079629846
LTF	383.421917891485	43.8000599151145	-3.12992806099944	1.77332265109371e-08	1.42498751864503e-07
LRRC10B	8.72323402237624	2.85928810603053	-1.60920709872401	1.61247973756012e-10	2.46843615627902e-09
PSAT1	32.9913010386139	68.9275220458015	1.06299447828745	2.13914576359096e-11	4.49083044710141e-10
C1GALT1C1L	0.717222003366337	1.72967823587786	1.27001203100832	1.56618699494447e-05	5.71583839574759e-05
AC008060.1	3.72547443435644	0.814565254122137	-2.1933219810719	1.86536309830366e-10	2.7869463773054e-09
MAP2	1.12532184247525	2.41311186709924	1.10055712580824	0.00148077895243468	0.00324538629756496
KIF18A	1.42524626633663	2.98210472290076	1.0651196996893	1.29470179280369e-14	9.04075722482919e-13
AC026704.1	1.6531525819802	0.742462177480916	-1.15483044892833	4.66917938418637e-12	1.24428866119807e-10
SLPI	2960.69774584158	1328.43458318702	-1.15621002881333	0.00109373633999029	0.00248080756081174
TRBJ2-3	4.08734884851485	1.94717240458015	-1.06978475290049	0.000177335687056247	0.000491645308191183
RRM2	8.63755645247525	17.3462042671756	1.00592486411613	6.96485151028267e-08	4.82733710303987e-07
CFAP43	3.49834353316832	1.36295718122137	-1.35993172812564	1.30855173462773e-07	8.51373619868904e-07
TRIM31	3.22811575168317	1.59257653216794	-1.01932960709187	1.03804679080956e-09	1.22005535503071e-08
CLDN9	3.62902528257426	10.0420554132061	1.46840057821065	4.24223849118041e-05	0.000137833752993081
C11orf97	3.95845499940594	0.93682225351145	-2.07909019910179	1.65969912507272e-08	1.34862172838827e-07
SFRP4	40.2584727390099	19.7481608183969	-1.02757414388869	2.57293702721039e-05	8.8929093968537e-05
TUBA3D	6.32754438207921	1.00842748343511	-2.64953837888874	5.32112499378685e-07	2.90968384291745e-06
ARMCX1	3.24114931386139	6.5961973351145	1.02512907527554	0.000128404852473139	0.000369156883221983
ANKRD44-AS1	12.4403239565347	2.39263199305344	-2.37835363454668	6.7363711111698e-11	1.16817442190777e-09
CPXM2	3.1884600129703	9.76069180458015	1.61412361649877	0.0245020456543441	0.038809766151677
SPIRE1	0.892683506039604	2.26589985244275	1.34386342390816	1.03103259429888e-12	3.38271950159668e-11
ESCO2	0.736597395346535	1.47704467022901	1.00376525725506	4.70601486421621e-10	6.13284851266819e-09
AC010378.1	1.84904843564356	0.900356286259542	-1.03821509804408	1.70107809319936e-05	6.14798719651183e-05
NXPH4	4.77440032752475	10.0374089245802	1.07199545257866	1.70003383308436e-05	6.14591411750154e-05
CXCL17	93.0169650782178	30.2679256370992	-1.61970406312871	5.1908390953675e-09	4.96935314569713e-08
CYP2D6	3.8365607039604	1.63167555664122	-1.2334593626477	3.12780648778433e-08	2.3608611050571e-07
CACNG4	1.82174910019802	6.18511281669466	1.76347563213817	0.000504580661226046	0.00124106503565449
PEG10	8.19339692462376	24.5540270773282	1.58342604647512	1.7149331306058e-06	8.12539797512719e-06
LINC01480	17.9279730957426	2.2430764789313	-2.99866167307082	1.14454946381762e-11	2.63589539656622e-10
MCTS2P	0.864636920693069	1.86980276633588	1.11271975046403	1.72281120570411e-08	1.39210821312403e-07
CFAP300	4.11337526485149	1.8931497559542	-1.11953415679737	0.000133650170669458	0.000382720159781093
AKAP12	2.96855774455446	8.93712127022901	1.59004802399708	1.70769749262262e-09	1.89296382501411e-08
SPEF1	8.95909004356436	3.40840148625954	-1.39425692301235	4.73116825442707e-08	3.41701300145513e-07
NEIL3	0.717907605445545	1.68534916839695	1.23117743144515	1.20197170933711e-17	4.61627840603647e-15
LINC02575	0.324291635049505	2.01603652656489	2.63615806208922	2.73815903965689e-06	1.2265825296686e-05
PNOC	0.364803328811881	7.2818202589313	4.31910833121323	2.1399629299092e-07	1.31437610248139e-06
C19orf18	2.16493389	1.0176363148855	-1.08910091045427	3.65175563218733e-07	2.08869610719123e-06
AC020907.1	2.51043526049505	1.15142507244275	-1.12451698843928	1.67435662271327e-08	1.35652563903074e-07
CKAP2L	1.20224039366337	2.93753113587786	1.28887874476412	1.40036098970998e-18	9.96840619253333e-16
SMC4	2.61979316633663	6.61123957862595	1.33546788119287	7.44665388211767e-20	1.44508612383851e-16
TRPM4	26.6408248316832	12.2724674198473	-1.11821341392274	7.96407967017303e-17	1.76447168380605e-14
RNU2-27P	1.06558019207921	2.26373243358779	1.08706427628667	1.53345962002835e-10	2.36969416784973e-09
AC008060.4	5.17827844623762	0.788879513145038	-2.7145956668701	7.49881660090568e-11	1.27665641687909e-09
CDKN2A	7.93472128910891	20.4894475770992	1.36862963417856	0.0122227255994014	0.0211144795445143
NME5	6.05309785841584	2.71154009816794	-1.15856116976775	1.88217459743589e-10	2.79925237964896e-09
ATAD2	3.1229725	7.37890453053435	1.24048678474937	9.78089195169173e-20	1.44508612383851e-16
ME1	0.914297043267327	3.16889854282443	1.79324661086738	7.12129659045138e-07	3.7541336648411e-06
CALCA	0.72339522149505	12.7784831110687	4.14278871088489	2.34507908671818e-05	8.2030652864629e-05
CCNE1	8.47292562475248	20.7539685267176	1.29245512143607	1.5667989070867e-11	3.42701174685731e-10
AL355601.1	1.77896971574257	0.539053426717557	-1.72254177740915	5.13882755766635e-10	6.63071247509953e-09
NETO2	1.36222723504951	3.35625670076336	1.30088568201788	1.13732381751743e-07	7.52720446484673e-07
RIBC1	5.98526582277228	2.38910287251908	-1.32494634658325	1.05551440902751e-08	9.14592379102935e-08
RASGEF1A	1.11184917376238	2.51746437938931	1.17901027041195	2.72538210740312e-07	1.61763816174863e-06
MYOZ1	0.606977356930693	1.49669164389313	1.30206241717738	0.00231714173427876	0.00482210516159191
BRIP1	0.706735982970297	1.44483907687023	1.03166554754373	1.35266756342306e-12	4.25617663691044e-11
MIR3131	2.74086443366337	1.21688942748092	-1.17143288887022	5.90233499850394e-08	4.15637940203302e-07
KLK14	10.905155989703	4.39644058221374	-1.31060253074221	2.12144754193519e-05	7.48092411628132e-05
S100A14	23.3308479019802	46.7934550434351	1.0040680160613	0.00399526060920525	0.00784395023831035
ZIC2	3.06882297438614	7.02533614605344	1.19488183052167	0.00292010573125454	0.00594214440372788
AC067747.1	2.09848177188119	0.865276306259542	-1.27811312834336	1.25200210252913e-10	1.98646943558024e-09
DUSP2	5.5394473960396	12.3490777938931	1.15658933980259	7.64510861190752e-07	3.99959247813655e-06
TRH	22.4152265835644	3.10966799961832	-2.84964661700109	0.0157458685544077	0.026312970512344
OMG	6.55125102128713	1.03634090728244	-2.66027176904126	4.241031569308e-13	1.56882125303184e-11
OVOL1	1.72419429069307	3.82228617221374	1.14851344248866	2.4673499855465e-08	1.91208641609888e-07
DIAPH3	1.1404266990099	2.55987927709924	1.16650205457305	7.29002528547622e-15	5.6662589391517e-13
WIF1	27.7663016648515	9.54913521838931	-1.53989303813994	0.000214113835343181	0.000579821331794122
C19orf57	0.865675505940594	1.90216733137405	1.13574591943148	1.45043132165155e-06	7.03294920093796e-06
HNRNPCP2	3.11606365247525	8.2598589129771	1.40639243518618	3.47489004502429e-10	4.72657439665908e-09
TCTE1	1.8458547819901	0.426163562679389	-2.11480990508005	8.4351655413086e-12	2.03597766429589e-10
CTSH	48.2709076435644	24.0807444045802	-1.00327396359164	3.2442631831209e-11	6.47761294269002e-10
CHCHD2P9	2.01398995415842	4.06192841450382	1.01210832732924	3.19081156087321e-06	1.40478232688641e-05
MLPH	28.9402990552475	11.9961663649618	-1.27050639506052	1.96411853594024e-13	8.35422144700575e-12
ASB12	1.7087991119802	0.820035099618321	-1.05922523517057	1.92746177614848e-07	1.20022870161883e-06
CST2	15.6790699660396	3.89061175374046	-2.01077106049648	6.11677872681252e-07	3.28559837987322e-06
GLDC	1.65392116673267	8.49206901328244	2.36022562491322	6.91098241987304e-11	1.19212164384019e-09
HMGA2	1.09410360483168	3.64448047160305	1.73596381110121	2.33129855386296e-08	1.81635420741901e-07
CAPS	286.02553190099	85.2172035572519	-1.74692731938969	3.16565020496278e-17	9.18601341697866e-15
METTL7B	4.75183286138614	10.3580833514504	1.12420107548523	0.0313588070494969	0.0482369304337767
MUC6	30.1921646039208	4.5030970651374	-2.74518471276495	0.000319857521651551	0.000828710221771022
HMGB1P5	2.29653937207921	7.43536459770992	1.69494196999197	3.54640623677722e-09	3.57046820661811e-08
PANTR1	1.49251392376238	6.46837063725191	2.11565795696835	2.61776792714691e-05	9.03112644456654e-05
FGFR4	4.25959278485148	9.45513562290076	1.15038263605414	0.00422601344370062	0.00823262472741201
C1orf158	2.72705406333663	0.718371623526718	-1.92454103342776	1.50032797011276e-10	2.32675565721288e-09
RASGRF1	2.6475536409604	0.597989560977099	-2.1464677095219	9.59153683565988e-11	1.57939833543565e-09
GDF3	3.24731469772277	0.229501094732824	-3.82267426267507	9.66662044567731e-05	0.000287336056862405
LRRC43	2.79615886039604	1.19825239427481	-1.22251450535704	2.61317641860801e-07	1.56311762135517e-06
ITLN2	2.38386514405941	0.390699500045802	-2.60917130992576	5.14203353898251e-05	0.000163847423016187
SGO1	1.39825918019802	2.82263694274809	1.01341177403858	7.29002528547622e-15	5.6662589391517e-13
TRIP13	5.23370036732673	10.5017044381679	1.00472026123053	3.83406412706743e-15	3.40579655586711e-13
CD74	1248.44656534653	601.394831679389	-1.05374969920552	1.42456790019864e-11	3.16360674163161e-10
ELOVL7	0.914516507950495	2.53658412862595	1.47180589241329	3.84100456185545e-14	2.12524735460629e-12
FAM181B	2.02785567712871	1.00396185584733	-1.01425052200438	6.66017769449265e-06	2.70452311309404e-05
C22orf15	2.65292325019802	0.542621241496183	-2.28956550890681	4.77738025457611e-09	4.63125696839308e-08
MGAT4A	2.48324544653465	5.02095093587786	1.01573376120959	1.1748005595233e-07	7.73993224331748e-07
S100A1	8.30951062871287	24.8253766491603	1.57898018630792	8.94947840495329e-06	3.507271578988e-05
ACY3	11.9140313594059	5.38066564954199	-1.14680509485387	1.81721161344029e-14	1.1689236082908e-12
TBCAP1	1.20158218019802	2.47285356687023	1.04124148870849	6.40033340148445e-06	2.60847545432534e-05
ACKR1	9.36561978990099	4.18817917236641	-1.16105130826157	1.39575189810076e-07	9.04502644436711e-07
MAGEA4	0.891600573871287	4.42200037916031	2.31022969856743	0.000460339986104905	0.00114301569472482
NT5E	24.0675618336634	11.6198631862595	-1.05049691450643	2.18412251967408e-07	1.33772382091483e-06
RAD51AP1	2.78650808643564	6.29857338931298	1.17656675877596	1.57941407416499e-17	5.37906118533582e-15
HPDL	1.03255248356436	2.63575970534351	1.35200373577925	3.76717573312994e-07	2.14263682840748e-06
SLC47A1	22.161894909505	7.25940480465649	-1.61015806921722	4.14943487096488e-13	1.53929887912101e-11
SCG2	0.276436256435644	1.95760728526718	2.82407262334809	0.00296552200362177	0.00602285180159716
ODF3B	22.4831063069307	7.45281009465649	-1.59298497083309	2.15140068000427e-14	1.33776143235694e-12
MAL	22.1616813234653	57.3679739381679	1.37217822991243	2.30269000630202e-07	1.40049027025113e-06
UPK1B	42.1439782162376	15.3517602551145	-1.45692241840651	0.000144751691454012	0.000409927250091049
DSCR8	0.646544622475248	2.11097695740458	1.70708898202246	0.000866800467243935	0.00201037409330681
LMO1	0.634712930594059	1.49496221122137	1.23593287816332	4.18957541645576e-09	4.13198457613892e-08
BPIFB2	10.5405222026634	3.79726920074046	-1.47291215827631	7.0241763127707e-08	4.8658723762419e-07
AC007906.2	37.1076944044554	12.9283902152672	-1.52117571704008	0.000101610075375504	0.000300527625370376
DUSP5	6.53573457722772	13.4352846030534	1.03960558216567	4.2866670369376e-06	1.81561135803864e-05
GAL3ST3	0.679933251009901	2.80512890660305	2.04460204063969	0.000198290818736342	0.00054214436998726
C10orf95	5.38776483465347	1.91049634503817	-1.49573938368645	8.16756606379707e-09	7.29993686934032e-08
CEP44	1.6140569	3.57726405267176	1.14816517502872	6.73775306763231e-05	0.000208388393077079
PKP1	1.12249811542574	2.35709459509924	1.0702966352847	0.0221533937216104	0.035537962557345
ADCY9	0.906011338613861	1.88075790923664	1.05371314677145	5.22501372246743e-06	2.16804033009151e-05
CDHR4	10.8583862121782	2.63786735896183	-2.04136577595529	2.76975831972778e-13	1.09267384105756e-11
BTF3L4P2	1.05815888118812	2.44310469007634	1.20715942369617	6.6115820993829e-09	6.0680527756658e-08
POLQ	0.717555343267327	1.61832804755725	1.17334207011733	3.50282081746177e-17	9.73187962434379e-15
ECEL1P1	2.82251709158416	0.60622278519084	-2.21906233449989	7.80867931625749e-14	3.9217590196804e-12
KLK11	21.046359742	10.2702919996947	-1.03509352066983	9.84362467687682e-09	8.59239495799251e-08
DNAH9	1.6918405470099	0.569532099099237	-1.57074454308554	1.77332265109371e-08	1.42498751864503e-07
ARHGAP11A	2.4478445960396	5.11996366335878	1.06462160143942	1.79219854325163e-15	1.7864525631893e-13
SAA1	67.8033226532673	28.7636660077099	-1.23710841041613	0.000114729360253781	0.00033448508517233
EDN3	17.3235239018812	4.27212747073282	-2.01970582925727	5.59025548636117e-08	3.95650710790808e-07
PPP1R32	7.06390152178218	1.67724268167939	-2.0743737816542	1.9622567418644e-14	1.23188214111853e-12
CEL	9.1491448980198	4.52342246648855	-1.01622216858146	1.0891503133981e-07	7.23036339214661e-07
IGFBP4	266.300971386139	120.850357938931	-1.13983594494147	1.42160449614706e-09	1.61560587560386e-08
LINC01006	0.961257378811881	2.05613018312977	1.09693693847466	0.000244726645448172	0.00065310454450485
CDC7	2.10855616732673	4.66502661526718	1.14562985970388	4.27411848393814e-16	6.27094822059149e-14
CDKN2C	3.07535545841584	6.68130839465649	1.11937748112203	0.000240978202261695	0.000644550054308319
BARX1	2.84152539267327	7.56824712173282	1.41329358918214	0.000237617820585229	0.000636605150020911
UCA1	11.9549848875941	39.3854909093893	1.72005195157404	0.0120196539331797	0.0208325777886197
NAPSB	71.7549978980198	17.2052345160305	-2.06023176539267	8.54124270506233e-14	4.24074324116745e-12
LRRC71	5.29956278534653	1.13968809244275	-2.21723429753129	1.84387000438472e-14	1.18025757437528e-12
NKAIN4	1.41200531643564	5.66300986206107	2.00382352165621	0.0154012184044218	0.0258012043480377
PRSS1	0.873149201217822	2.45477484415267	1.49129060072676	0.0285180122775344	0.0444130734033176
GFRA3	18.5726307916832	5.38583467312977	-1.7859363360491	0.00339144840289581	0.00676941810532154
FBN3	0.894997414108911	2.92035501282443	1.70618834176637	7.30774887523166e-06	2.93620041071435e-05
DLL3	0.596348599306931	2.44815889709924	2.03746938000316	3.448855030542e-08	2.58081083030472e-07
FOXJ1	99.4243496871287	47.3023457015267	-1.07168749278851	9.28705549369023e-09	8.16635492502404e-08
NDC80	3.48613760990099	7.86050795267176	1.17299302492251	1.14813179710563e-16	2.17279782704425e-14
APOBEC4	2.25922484851485	0.540121236587786	-2.06447268289409	6.27039304283027e-12	1.58067166705169e-10
COL23A1	2.99321795128713	6.87605620854962	1.19988400566364	8.99153654214191e-05	0.000269045564086364
SRPK3	2.78978298089109	1.15563875022901	-1.27146241272891	7.79613503171211e-06	3.10561108127202e-05
NR4A1	6.00804485148515	12.1117050618321	1.01143449101091	0.000360959762655588	0.000922751092552206
APCDD1	55.0970092871287	25.3789945038168	-1.11833909835207	0.000610252860242167	0.00146888144682806
VWA3A	4.91634016683168	1.42803266354962	-1.78355576210801	1.79750132846582e-13	7.7979310123278e-12
LAMC1	32.5417678019802	65.7341921374046	1.0143513682902	5.10111869394163e-11	9.34227319852592e-10
DEPDC1B	1.77539830534653	4.4686608610687	1.33169983351838	2.17041649878179e-18	1.25395607222604e-15
SERPINA1	139.623523323762	47.316325589313	-1.56113207387806	3.60958405596493e-10	4.88434700547047e-09
NCAM1	0.641191587821782	1.67148040326718	1.38229903749682	0.0161712520713614	0.0269273411818206
ECEL1P2	3.58607756831683	0.755422269328244	-2.24705147545066	2.07259781512127e-14	1.29492738133271e-12
H2BC17	0.781570617821782	1.91564813030534	1.29338445148098	1.27961000319953e-07	8.34483233109228e-07
RAMP3	29.3308724851485	9.12399050763359	-1.68468313576286	2.25278008403868e-10	3.2721693367494e-09
LINC02381	4.15184609514851	10.0738108778626	1.27878468120681	0.00975016472870551	0.0172938944617545
CFAP57	2.83887228881188	1.0483578300458	-1.43718672072189	5.28430809115945e-09	5.03667847112118e-08
MTCO3P12	98.6007788554456	6.73414288091603	-3.87203280578979	0.0128502975734118	0.0220701283327123
ORM1	9.75469116356436	3.05129639916031	-1.676673869065	1.03002332304946e-08	8.95367333108969e-08
TMSB15A	3.8661049950495	10.7442821320611	1.47461637015941	3.28382431269239e-06	1.43989851830548e-05
FANK1	5.57144991089109	2.64298051671756	-1.0758870326557	1.47480610487163e-09	1.66304128820499e-08
BMP7	5.4217474719802	13.7006841273282	1.33741811060568	4.54071933487668e-05	0.000146474093564278
