# Supplementary material for: A Cholesterol Homeostasis-Related Gene Signature Predicts Prognosis of Endometrial Cancer and Correlates With Immune Infiltration
Source: Front Genet. 2021 Nov 1;12:763537. doi: 10.3389/fgene.2021.763537 (PMC8591263; doi:10.3389/fgene.2021.763537)
Supplement: Supplementary file 3 [file Table2.XLS]

gene	conMean	treatMean	logFC	pValue	fdr
ACAT2	3.46397543478261	5.95622336666667	0.781969158959003	0.00017586335008057	0.000271788813760881
ACSS2	11.0574133043478	9.00989195108696	-0.295432220740254	0.0125599033044041	0.0152513111553478
ACTG1	1166.20689130435	1543.53140289855	0.404411081634327	0.00376797651480268	0.00512444806013164
ALDOC	7.58599291304348	6.94472467934783	-0.127420523533964	0.0114285134633104	0.0141297984637292
ANTXR2	22.3326902173913	2.50405436487319	-3.15681926036383	1.85718070556435e-12	2.20383717401012e-11
ANXA13	4.14412452521739	0.300792246693841	-3.78422806937748	9.85638727436901e-12	8.37792918321366e-11
ANXA5	133.577673478261	92.1362399637681	-0.535838263582969	3.83025472517053e-07	8.13929129098738e-07
ATF3	52.9099798695652	12.1715058400362	-2.1200322017377	4.15242197504976e-07	8.55650588798132e-07
ATF5	13.6194456521739	27.8988949311594	1.03453999536363	3.54280613926017e-06	6.88316621341976e-06
AVPR1A	7.73041123043478	0.883751327318841	-3.12883278060542	3.58530872265087e-10	1.77032599375467e-09
CHKA	3.97370573913043	11.1196221757246	1.48455082157657	1.84005067618748e-13	7.65020084205277e-12
CLU	592.937452173913	233.632802040942	-1.34363708289081	1.34067091842819e-07	3.37650453530063e-07
CPEB2	3.735317	1.79018679177536	-1.06112055430759	1.0782525121408e-10	8.14679675839716e-10
CTNNB1	71.0222230434783	56.1033578858696	-0.340183397108021	0.000239493983686457	0.000361902019792868
CXCL16	19.9044323043478	29.2011220163043	0.552934079094919	0.00608359714941601	0.00795547319539017
DHCR7	8.24761326086957	20.4375553931159	1.3091740508982	1.48533260943153e-10	1.01002617441344e-09
EBP	7.75769160869565	29.6638188405797	1.93500500773882	4.58098426212525e-12	4.4500989974931e-11
ECH1	49.4951152173913	67.9289405960145	0.456740204977813	0.00105238869659352	0.00149088398684082
ERRFI1	21.5976420434783	16.8723903710145	-0.356209432690376	0.0111397937313316	0.0140278884024176
ETHE1	14.7959977826087	26.657581990942	0.849338935551224	1.80195108193673e-05	3.06331683929244e-05
FABP5	3.08499352173913	13.0411628547101	2.079733152633	2.71053694019481e-07	6.14388373110824e-07
FADS2	7.84656467826087	25.0728100289855	1.67599062706798	3.69049117235635e-08	1.09110173791405e-07
FASN	9.02671504347826	37.5298413876812	2.0557652229396	3.58791347142503e-13	8.1326038685634e-12
FBXO6	6.05902739130435	14.166496196558	1.22532484746422	1.34067091842819e-07	3.37650453530063e-07
FDFT1	22.5245356521739	31.6385796503623	0.490187469509618	0.00254975663065346	0.00353843777315174
FDPS	14.7944012173913	26.2776119347826	0.828782865258179	6.11539838609906e-07	1.22307967721981e-06
GLDC	0.518747594347826	5.45415553926812	3.39425119691066	1.07196253504464e-05	1.97009330764961e-05
GNAI1	7.88040482608696	5.23057878605072	-0.591299148884032	2.35872837198396e-05	3.8188935546407e-05
GPX8	11.9199062173913	7.93213653134058	-0.587591469929325	4.50551459659517e-06	8.51041646023532e-06
GSTM2	5.32921365217391	1.5362315070471	-1.7945270292548	8.84891271085282e-10	3.76078790211245e-09
GUSB	16.1660022173913	25.9703902735507	0.68390474381543	1.24920670411341e-05	2.23542252315031e-05
HMGCR	5.62956660869565	20.1480936086957	1.83954757289104	3.64478881067138e-10	1.77032599375467e-09
HMGCS1	6.79204034782609	11.0680596818841	0.704485394174542	0.00566965098141481	0.00755953464188641
HSD17B7	1.22382479565217	2.48117963514493	1.01962915410127	2.57650347471151e-10	1.46001863566986e-09
JAG1	16.1405361304348	11.6598047554348	-0.469144869869108	0.000630082217922188	0.000911608315291676
LGALS3	104.028366956522	79.8647055942029	-0.381347000489988	0.000501767963132146	0.000741743945499694
LGMN	17.7867839130435	37.0084737481884	1.05704996350442	6.42967112550845e-08	1.7488705461383e-07
LPL	1.96899387826087	1.16064290836957	-0.762534455125833	0.00925920887987952	0.0118797396949398
MAL2	21.0936673747826	43.4585404468659	1.04282977654952	9.82588059466069e-05	0.000155386018706262
MVD	5.27960073913043	11.2477992777174	1.0911420167285	3.67219119402142e-09	1.31425790101819e-08
MVK	2.2814922173913	4.31952508586957	0.920894970202258	4.33044192288528e-10	1.96313367170799e-09
NFIL3	24.509141173913	10.5703890235507	-1.21329145812752	2.9214421334068e-07	6.40832467973104e-07
NIBAN1	16.6837924173913	3.19887593753623	-2.3828103207894	1.65192343670907e-07	4.01181406057917e-07
NSDHL	11.3581777391304	18.1456422644928	0.675891728718439	1.64995658284266e-09	6.23316931296116e-09
PCYT2	5.17007143478261	8.64025799927536	0.740890177732502	1.34799516500709e-05	2.35035054411493e-05
PDK3	1.62926183478261	3.85530710018116	1.24262731014801	6.15486695630672e-09	2.09265476514428e-08
PLAUR	4.47150308695652	13.1108383005435	1.55192815657391	1.27931198599778e-09	5.11724794399112e-09
PMVK	35.4527382608696	47.6969907282609	0.428001186284591	0.0235648420825619	0.0281124431862142
PNRC1	56.5243060869565	26.3903369800725	-1.0988616033774	6.319632861104e-13	1.07433758638768e-11
S100A11	272.060046521739	1283.89677128623	2.23853220086191	2.25005907119199e-13	7.65020084205277e-12
SCD	9.59475630434783	58.0865766811594	2.59788673824598	1.94456221236187e-12	2.20383717401012e-11
SEMA3B	16.4835487391304	10.1237198119565	-0.703287388899125	1.89780464308955e-05	3.1475784324412e-05
SQLE	6.40519	17.0659907121377	1.41381089634842	6.24834412440477e-08	1.7488705461383e-07
TM7SF2	7.7399011826087	31.2326241105072	2.0126667348415	1.75643235433434e-10	1.08579454631577e-09
TMEM97	6.97579086956522	17.6021867699275	1.33532597546206	1.2835646213444e-08	3.96738155688269e-08
TNFRSF12A	15.2942801826087	32.6778939981884	1.09532279989192	2.25333316297021e-07	5.28367776144739e-07
TRIB3	1.44466114782609	7.20279017355072	2.31782473596684	7.67951679385301e-09	2.48670067610478e-08
