# Supplementary material for: A Cholesterol Homeostasis-Related Gene Signature Predicts Prognosis of Endometrial Cancer and Correlates With Immune Infiltration
Source: Front Genet. 2021 Nov 1;12:763537. doi: 10.3389/fgene.2021.763537 (PMC8591263; doi:10.3389/fgene.2021.763537)
Supplement: Supplementary file 4 [file Table5.XLS]

ID	TCGA-E6-A1M0-11A-11R-A144-07	TCGA-AX-A1CK-11A-11R-A137-07	TCGA-AJ-A3NE-11A-11R-A22K-07	TCGA-AJ-A2QL-11A-11R-A18M-07	TCGA-AX-A2H8-11A-11R-A17B-07	TCGA-BG-A2AD-11A-11R-A16F-07	TCGA-DI-A2QY-11A-11R-A19W-07	TCGA-AX-A0J0-11A-11R-A27V-07	TCGA-AX-A2HC-11A-11R-A32Y-07	TCGA-AX-A2HA-11A-11R-A18M-07	TCGA-AX-A2HD-11A-11R-A32Y-07	TCGA-AJ-A3NC-11A-11R-A22K-07	TCGA-AJ-A3NH-11A-11R-A22K-07	TCGA-AX-A0IZ-11A-11R-A27V-07	TCGA-BK-A0CB-11A-33R-A104-07	TCGA-BG-A3PP-11A-11R-A22K-07	TCGA-BK-A13C-11A-11R-A118-07	TCGA-AX-A1CF-11A-11R-A137-07	TCGA-AX-A05Y-11A-11R-A27V-07	TCGA-BK-A4ZD-11A-12R-A27V-07	TCGA-BG-A3EW-11A-22R-A22K-07	TCGA-DI-A2QU-11A-11R-A18M-07	TCGA-AX-A1CI-11A-11R-A137-07	TCGA-B5-A1MY-01A-11R-A144-07	TCGA-AX-A06F-01A-11R-A00V-07	TCGA-D1-A176-01A-11R-A12I-07	TCGA-B5-A11V-01A-11R-A10J-07	TCGA-BG-A220-01A-11R-A157-07	TCGA-A5-A0G2-01A-11R-A16W-07	TCGA-AW-A1PO-01A-12R-A157-07	TCGA-AX-A3FT-01A-11R-A22K-07	TCGA-AP-A1DM-01A-21R-A137-07	TCGA-AJ-A8CT-01A-11R-A37O-07	TCGA-BG-A0MS-01A-11R-A104-07	TCGA-D1-A16G-01A-31R-A12I-07	TCGA-EY-A2OP-01A-11R-A19W-07	TCGA-DF-A2KZ-01A-11R-A213-07	TCGA-A5-A0R9-01A-11R-A104-07	TCGA-D1-A17N-01A-11R-A12I-07	TCGA-D1-A15X-01A-11R-A118-07	TCGA-AP-A0L8-01A-11R-A040-07	TCGA-FI-A2CX-01A-11R-A17B-07	TCGA-EY-A54A-01A-11R-A27V-07	TCGA-A5-A2K3-01A-11R-A32Y-07	TCGA-D1-A16F-01A-11R-A12I-07	TCGA-D1-A17A-01A-11R-A12I-07	TCGA-D1-A3JQ-01A-11R-A22K-07	TCGA-AX-A2H7-01A-12R-A18M-07	TCGA-A5-A7WJ-01A-12R-A34R-07
ABCA2	2.645144	7.700919	3.038853	8.41759	5.799519	4.080082	10.75268	3.321858	3.10649	4.70117	11.36003	3.477559	9.719827	2.684361	8.739778	1.839946	6.612093	19.87274	2.706862	4.040021	2.850555	4.939601	26.7245	5.819951	2.413137	10.67573	7.303426	9.58578	4.497723	12.69253	10.69822	21.73081	10.27801	1.393368	14.03109	5.773082	3.776316	5.081219	11.50326	7.017409	5.077249	5.11709	6.824724	8.965251	7.703472	9.13913	4.578537	8.506088	7.415201
ACAT2	5.651994	2.50743	3.542493	3.28677	2.592006	3.298016	3.505685	4.119707	3.022659	2.711365	3.436621	2.995806	3.907037	4.015363	2.668238	4.576245	2.514076	3.650372	4.381577	5.012176	3.300783	1.488676	3.48634	3.569208	0.7979133	5.310623	2.883813	8.585314	2.368694	6.12278	7.72242	6.14036	2.022961	4.257611	6.798014	8.570693	7.310059	3.849989	2.827516	7.743742	10.3966	6.954821	11.81836	8.107224	3.535192	2.876853	4.112061	4.366427	6.458405
ACSS2	9.88783	15.62479	6.183699	46.05471	8.652625	9.004604	12.23759	7.943344	7.674575	10.2446	9.558538	8.866004	10.83748	9.500334	9.667518	7.953494	9.690081	10.54229	9.051683	9.724459	9.184664	6.628453	9.607141	7.936467	8.583536	8.254132	8.548593	12.64099	10.44095	14.18206	9.567073	6.901932	5.577341	11.13513	10.68767	4.56004	5.544299	4.717353	9.154119	12.97945	4.935871	8.811449	7.72689	8.117588	10.58867	8.380173	12.56596	7.37256	12.09914
ACTG1	1818.98	1893.578	1233.011	1150.95	1040.055	826.0254	1162.185	897.3547	1089.92	1452.11	1375.865	975.8174	814.6055	892.2274	924.0367	1627.781	1136.105	1442.324	1272.383	729.7532	870.0267	959.9445	1237.72	2780.236	1440.155	1626.221	1242.499	4481.171	1228.541	1323.504	1816.199	2843.261	621.6728	858.7868	990.8889	2583.766	1957.104	1237.153	1962.556	1540.78	2470.14	898.127	1630.311	1047.012	1866.004	1500.875	886.2713	1779.202	1295.836
ADH4	0	0	0.02931943	0.04266831	0.0168245	0.05602517	0.02129595	0.05401485	0.02730595	0.03254655	0.008030457	0.01430598	0.01883706	0.8845536	0	0.007801642	0.03524831	0	0	0.08921963	0.008831725	0.04658885	0.04652267	0.1767008	0	0.2141461	0.05876768	0	0	0.01511333	0	0.2805854	0.1236745	0.07226797	0.07942564	0.02857429	0.1828543	0.01879468	0.01714656	0.0157075	0	0	0.08116086	0	0.04612104	0.2023474	0.006779476	0	0.5725629
ALCAM	19.08205	21.15168	12.73812	40.06414	5.139409	7.418028	25.49369	12.21198	3.74141	13.22271	9.488528	4.62426	39.25593	5.084417	6.296308	23.0001	4.895899	15.98903	4.701009	11.82285	8.591452	7.731325	22.55696	10.25203	5.399302	29.51076	15.26779	6.352436	2.732024	29.57474	32.33425	7.53453	19.06913	18.89656	7.376388	17.70788	17.99024	13.08798	2.021296	1.567197	13.36066	16.72027	12.63744	3.129165	8.998473	41.14424	5.459958	30.55332	30.45182
ALDOC	21.81926	5.777914	4.255545	2.734597	8.273832	6.219071	3.710964	9.842352	7.671151	3.408328	6.034748	8.731193	3.550766	8.415095	10.65699	16.69296	6.245614	5.58736	9.029047	7.916262	6.074565	5.399274	6.430949	10.67334	12.88679	3.312109	5.990135	7.942134	27.74126	16.02951	5.58621	6.913733	1.735487	3.087753	6.893614	15.64798	14.72543	1.039215	4.582414	2.105492	5.470968	4.142096	10.01557	12.18451	2.202422	10.52444	6.020444	1.057807	16.68774
ANTXR2	20.96772	3.494703	25.54113	1.570405	35.39623	18.99226	2.346093	29.62991	50.48964	5.673714	9.831382	30.56547	5.649433	44.06296	30.78001	27.33835	30.10553	4.912508	36.16953	35.59855	28.23113	30.26987	6.035347	0.7821733	3.407973	2.019567	3.751047	1.045127	0.8355137	0.4096672	1.463233	2.224641	3.498453	4.111037	2.725739	0.7532268	6.326373	3.028687	2.886757	0.3788988	1.074637	5.716745	2.10915	1.883923	5.210966	5.346519	1.672447	0.951504	5.160373
ANXA13	0.09906378	4.966224	0.845624	7.810028	0.303619	0.6018118	29.15966	0.7774911	0.7215559	2.433278	2.556795	0.8667107	22.16882	0.6334472	0.3372152	0.2061573	0.4543568	2.511306	0.8085754	0.1620534	0.5692123	0.3002692	16.02159	0.8199734	0.02253172	0.01061685	0.05050171	0	0.01041057	0.009740673	0.7605788	0.05318815	0.1727035	0.104799	0.5528575	0.02455517	0.1915082	0.06056667	0.07735777	0.1518543	0.01039229	0.1732874	0.3557003	0.02060151	2.060962	0.07607522	0.09175806	0.1479606	0.01553776
ANXA5	102.896	109.2141	145.0382	126.485	119.0641	110.7727	109.0493	183.1206	183.3124	105.1771	128.3143	145.2339	132.2406	156.6847	95.99899	111.2734	149.8445	85.2341	161.7938	224.2855	144.402	126.562	116.2892	81.5749	83.0423	105.734	97.24508	103.0384	241.8234	145.7382	158.6821	93.47732	126.6473	103.5506	24.46626	55.94635	148.0232	104.044	65.9743	39.33057	125.8033	163.2526	120.0759	87.07986	72.01755	78.7591	98.96911	77.50728	192.3405
ATF3	1.856149	21.19719	54.97294	39.59926	74.41969	122.7116	46.5625	20.92972	28.04712	169.6332	10.17117	7.352935	45.23512	36.77219	113.0357	9.862407	5.082976	79.80063	6.748319	4.555391	181.6202	71.42654	65.33659	5.750683	8.5968	1.820348	4.234318	4.918479	3.677843	5.616009	7.646279	3.166791	6.307767	11.09055	8.101887	3.122943	3.233607	1.175407	2.75892	12.63686	5.668621	7.86323	26.99509	5.531352	5.367375	38.45547	9.352348	3.136289	2.33107
ATF5	11.07597	18.803	13.92639	20.01894	10.74374	13.15833	24.0858	9.987468	5.714062	22.81048	18.15829	7.935624	21.10144	10.54463	10.15587	10.13882	8.195649	21.82164	8.907626	7.112442	13.50897	8.511219	16.83085	67.76095	23.02109	17.22185	7.450232	15.7045	18.89922	36.43295	17.54996	17.1185	15.16525	20.65888	22.47747	33.36167	15.24115	17.83891	20.20443	13.09567	23.48547	38.37718	7.393334	69.21204	14.23442	24.28022	21.98387	21.17646	15.19457
ATXN2	4.206436	3.873685	2.890656	4.67625	3.82403	2.557964	3.54871	2.99238	2.217814	3.787558	2.040138	2.886391	4.112327	2.509011	4.136548	3.508002	3.465887	3.825643	3.07593	4.493838	2.245255	4.024589	4.971715	2.855841	3.8591	4.271914	4.048912	3.369121	7.180589	3.514924	2.96244	3.414341	4.957155	4.00783	3.076354	2.733346	2.04424	2.504862	7.154485	3.307434	3.068749	2.892753	3.295026	2.737827	4.111389	3.001376	3.842112	3.230038	3.996068
AVPR1A	1.208384	1.531541	9.772535	0.3159444	12.42337	2.704191	0.7577846	16.25029	27.67026	4.980588	2.001915	4.463812	0.7439042	30.47688	3.907845	0.2599584	15.42086	0.8648147	13.85473	11.08409	3.970987	8.771302	4.363472	3.496361	0.3595327	0.1016461	0.1047595	0.2903412	0.1794082	2.940723	0.6348247	0.353063	1.700106	3.44855	0.2613867	1.782782	0.4466235	0.6571834	1.756342	0.1744631	0.3382872	0.04915735	1.605922	0.03287328	2.21982	0.8254601	0.1812768	0.1337882	0.0793382
CBS	0.3333658	0.3474805	0.04769268	0.107966	0	0.03375325	0.3079219	0.03905052	0.0164509	0.2941228	0.3918842	0.03102791	0.2212993	0.04263307	0.02364134	0.9024428	0.01274154	0.4192721	0.006087222	0.03225107	0.006384975	0	0.0952963	0.3704675	0.404389	0.005954572	0.01416221	0.3884917	0.5838879	0.7266002	0.4176295	0.01789868	0	0.1240861	0.1894909	0.9468268	0.00826226	0.03396946	0.05578319	0.1589823	1.008353	0.8369145	0.07921256	0.2484234	0.144489	0.3535315	0.8577246	0.02074632	0
CD9	5.942986	138.2782	91.5957	93.92599	58.03389	73.41528	111.8015	80.72804	63.49605	106.1908	90.83261	91.86933	101.6939	111.8704	60.60505	11.65997	66.68927	122.1157	102.2242	58.48175	83.79371	49.3642	113.7396	131.2691	67.35165	69.64485	108.5002	102.3115	108.2386	173.352	48.62271	82.78997	61.42878	81.12713	47.64769	95.19211	77.15894	67.51297	50.38593	50.73552	89.75275	17.04862	59.28573	52.84728	110.1171	82.61352	127.4904	43.88403	124.9149
CHKA	6.267197	5.010433	6.390671	5.115834	2.512209	2.646743	6.218282	5.132021	1.48579	4.509733	3.068873	4.240616	5.577771	2.288396	1.531059	7.631278	2.642764	2.534115	3.398818	4.91113	2.626305	2.564502	3.090692	7.568833	20.46016	9.348912	11.41507	9.063094	12.7238	21.84983	5.263101	22.74447	16.68672	7.395914	7.336946	10.57628	9.5519	9.370503	9.709613	7.244965	9.94693	6.851812	8.416418	8.039132	6.770003	7.734926	9.951439	7.904075	7.68762
CLU	162.177	1539.823	304.4448	1196.121	172.2432	600.3238	1276.732	274.8968	338.4003	1435.733	998.7478	293.7888	809.5148	283.9877	271.6776	117.8387	284.6872	1334.821	191.4767	147.0787	544.9979	206.8577	851.1919	131.0692	145.0952	138.8191	15.84799	121.7844	25.12348	73.21021	260.9573	81.42037	165.0992	118.1242	21.34425	861.7859	927.0746	22.37573	128.8771	22.09563	436.0702	504.0859	33.41698	21.42154	830.9956	212.3927	71.60526	76.93923	127.4018
CPEB2	3.157879	3.723565	3.472269	3.500026	5.997649	3.022293	2.474745	3.769229	4.115765	2.814363	1.959716	2.229652	3.009881	4.051199	7.14749	3.047803	2.192625	2.341417	4.708075	4.624006	4.271265	6.655994	3.625385	2.301008	0.5496396	1.221747	1.787653	1.683124	2.05373	1.017609	4.904939	1.51748	2.980052	1.654913	1.438769	1.455178	0.9999534	0.8736318	0.4219531	2.979577	0.1653326	1.761325	2.413351	0.8029939	1.213793	1.492694	1.642846	2.223154	3.052829
CTNNB1	86.2752	53.45489	108.4218	56.03569	88.4751	60.50732	51.18849	71.70487	67.8727	47.70405	56.15354	75.18054	65.83527	82.35115	59.4033	69.83975	82.18927	62.21413	89.53894	87.79018	60.92448	63.71872	86.73175	86.0275	42.17771	53.54299	64.31927	68.44524	50.22621	79.073	25.5931	24.46716	36.83996	69.03716	71.16902	74.9535	37.38836	42.67383	36.25447	39.39268	51.81249	37.26112	53.85659	17.12463	83.22333	45.27186	74.77742	47.80089	71.59395
CXCL16	10.93056	60.17513	26.41677	29.78131	8.493391	14.09221	26.08209	17.80714	5.793556	52.29103	29.57627	7.605064	21.24312	5.522462	4.378239	7.144	8.943495	50.51812	8.929837	6.814764	7.885652	8.085123	39.29261	14.73782	38.08979	49.18636	6.311818	14.8857	16.62052	10.70791	48.15887	12.20111	21.41748	35.02322	58.75615	13.93994	33.98377	15.6923	18.03454	94.18872	9.498967	123.8491	29.82751	61.5011	36.29442	44.48689	46.13442	20.65915	20.80579
CYP51A1	1.5733	0.7166008	0.9974255	0.873496	1.104193	0.8602009	0.4808446	0.5420488	0.4219911	0.4899158	0.4738521	0.3359377	0.4309959	0.4379151	0.5020826	0.8643315	0.6685369	1.233069	0.9176151	1.44556	0.3350137	0.8602509	0.793668	1.351197	0.652535	1.586951	0.4953853	1.4584	2.236918	3.002968	0.2484425	0.1590057	0.322685	1.490332	1.645113	1.995767	0.4403943	0.3394945	0.1858344	1.295699	0.5145589	0.8454153	0.6939233	0.1635934	0.7960729	0.3655068	0.3632977	0.3225304	2.518463
DHCR7	20.33219	6.765941	5.333531	11.62389	6.339386	7.752447	8.105829	5.653478	3.306138	12.45529	9.617327	3.542999	7.51424	3.894531	8.696394	15.07072	3.845158	13.26198	6.816795	7.714474	6.921094	4.715983	10.41529	27.56973	60.85359	26.18732	18.48168	27.7232	24.39268	68.21076	13.45971	21.56702	4.655131	16.77918	38.77888	25.27944	22.98641	14.64003	16.03557	17.22758	23.89348	11.11551	10.11709	9.207444	11.47667	10.42034	9.270456	13.6385	25.38898
EBP	7.060418	10.89143	9.747638	11.53535	4.351476	6.360903	10.87498	8.149377	5.162404	7.291022	10.12329	5.229652	10.45371	5.464306	5.477534	8.643222	5.294087	11.0171	5.247079	9.497872	7.077518	4.917925	8.558614	36.84929	33.53337	23.81859	16.91507	25.0232	29.29344	38.24259	24.70515	33.64658	16.0775	2.759547	31.89763	30.47341	28.05712	29.51074	37.31147	29.52565	13.61125	9.825598	34.31348	42.80128	18.28443	21.53152	16.74741	47.33726	44.47527
ECH1	37.90236	43.20903	31.70393	61.34825	34.74617	58.80827	93.94331	38.26718	53.03494	42.10277	82.32416	40.88917	70.16317	43.3317	44.44832	47.71557	46.12353	70.4051	41.89394	27.58178	52.40862	34.37275	41.66363	248.8587	73.90218	70.36546	48.90941	32.61707	106.3724	45.44335	85.37057	65.54697	53.07295	42.07277	53.67134	50.43153	75.9198	55.61555	90.70206	34.39163	52.203	54.28521	45.96688	143.6922	41.79312	71.86161	42.50203	89.3861	42.8004
ERRFI1	36.849	9.835517	56.11384	21.54066	31.25357	13.79988	13.29685	15.21442	10.37419	22.21924	10.687	26.90206	11.29242	33.9346	23.41682	59.68902	12.78578	16.47185	12.66078	15.35213	17.14092	11.26626	14.64896	20.23305	8.85009	12.47176	28.89341	30.20176	31.44443	3.303447	26.1961	39.68405	16.5964	13.90109	10.15579	9.488583	11.16398	19.00965	6.089029	14.5801	18.70881	39.52044	13.54043	3.334177	36.18912	19.82192	11.90642	11.1659	7.78412
ETHE1	10.62995	25.29465	14.55001	16.11742	11.11524	17.67851	20.42009	11.02777	15.32557	21.20351	18.18815	11.35476	15.08075	13.40725	16.35307	8.864781	13.93452	19.67813	12.2842	7.169498	12.91209	12.70597	15.01206	7.863659	33.25441	34.43726	31.66543	22.3478	16.22947	26.46421	36.39719	44.60113	9.929621	19.94877	16.6894	31.73983	48.84951	26.55829	34.6134	110.1146	8.803271	31.27248	18.50621	44.16636	63.17405	20.60423	12.16151	34.17214	44.29723
FABP5	0.2016994	0.9731079	5.427803	1.058244	1.132604	6.396185	1.823459	6.070983	10.20148	1.306908	5.889696	7.932575	2.013366	1.996508	0.965516	0.4883407	1.373768	1.669506	2.694858	4.387269	2.294718	3.007916	1.648341	8.201477	1.403801	1.28402	13.3029	13.65902	4.883675	36.10914	8.411071	47.28986	4.637511	5.910533	13.56407	25.10784	38.89916	4.994345	2.693332	0.6678372	22.71874	11.59023	9.451148	15.25151	11.92901	2.031317	5.644771	9.241032	20.97688
FADS2	6.269128	2.678322	6.485308	0.9967226	12.32201	6.296474	1.186818	9.417249	20.01264	3.801402	2.937119	11.66941	1.873269	7.64421	7.729776	2.171315	16.0444	3.600504	8.455642	25.35627	4.096672	16.4386	2.987727	17.7019	92.12558	26.89207	28.52374	27.47496	1.473361	87.45072	5.381147	42.73772	7.167496	17.58906	9.718583	32.15391	26.47783	28.26161	20.29785	2.694269	43.15827	4.393157	9.369358	0.97425	17.81949	7.341534	6.639353	15.8456	62.45933
FASN	12.94721	12.95558	8.989068	11.91313	10.7876	7.742126	8.555227	5.098363	6.196603	9.362739	7.430619	4.185782	6.996194	4.612904	10.62209	6.027469	11.41588	16.6258	6.134767	11.6708	3.742199	9.257316	14.34498	23.86638	118.6292	62.31944	20.76971	50.07109	75.0222	117.3256	16.48711	31.98725	8.742389	21.75196	107.9502	58.72676	27.4063	15.07511	30.93526	38.80513	62.455	48.71138	18.71809	20.20706	38.85404	41.38161	9.560569	22.66183	53.98472
FBXO6	5.135417	10.35435	3.981245	11.64554	2.82581	4.666996	16.74473	4.341012	4.105437	7.05349	4.698974	3.478253	10.71622	3.913885	3.809219	4.945509	3.10335	6.971557	4.03727	2.757532	4.438115	4.228009	11.40571	6.653687	10.74906	25.45843	5.147521	5.909779	25.31385	7.28768	17.0127	11.87107	22.33562	13.60629	5.185455	40.85839	15.13921	13.28876	20.64705	36.46674	2.140365	24.60245	4.771066	37.94908	14.53491	21.65229	11.54278	14.69259	11.2412
FDFT1	23.02422	29.98174	19.38343	41.2062	17.67602	16.85069	30.87441	20.48691	17.1896	18.24795	23.18253	14.2475	32.14614	23.41382	17.13938	19.50899	17.59367	25.79163	23.86202	25.40351	19.77349	14.31643	26.76404	5.057715	60.45103	29.68826	20.87627	39.60501	54.01078	28.31431	17.57748	40.43234	21.84519	25.43916	25.63291	26.84956	53.30311	27.58047	20.46428	19.68003	19.48	11.02319	28.45475	18.73564	39.84298	19.52864	16.33594	36.78837	54.05234
FDPS	9.712679	16.75127	17.64162	12.63979	9.202054	14.25553	19.49477	17.54529	17.31286	11.31628	23.03128	15.94173	20.04636	16.54819	8.575979	11.44231	10.60453	14.42008	16.30428	18.99162	14.53799	9.467186	14.48755	16.84591	23.68777	35.84311	14.44931	22.71126	40.14482	23.69162	18.35382	22.83509	14.72806	23.92332	31.03254	51.69291	42.72184	16.25645	12.68151	23.85616	24.63822	13.8659	40.27266	36.33655	18.38924	26.86716	42.37578	17.46869	70.72785
GLDC	0.07198105	0.1446982	0.216256	0.5282724	0.1684148	0.2066169	0.4431784	0.455321	0.07193031	0.5144116	2.246567	0.05652797	2.049357	0.0724927	0.5082355	0.1027568	0.06499664	0.190962	0.1064636	0.1068298	1.219078	0.122726	2.263121	2.327357	0.2946932	2.994129	0.19609	2.129651	2.391314	1.361573	3.686887	0.13913	0.2714898	0.4949642	0.3263923	14.04062	0.3191138	0.2970577	0.3613447	1.224767	0.3058227	4.587952	2.266246	9.279113	1.709011	7.329172	8.100723	1.249805	0.1333624
GNAI1	9.333094	3.827646	7.374743	3.625422	11.34553	5.183462	3.797004	10.3009	11.94187	2.335227	5.281005	10.17584	6.071885	15.93834	8.115006	8.775355	9.222584	4.50719	10.5927	7.386059	8.133016	10.79907	7.186363	9.208485	6.770686	5.580834	6.309054	1.964363	21.89832	2.560132	6.17488	3.802039	8.634615	8.547872	7.198509	5.862898	2.860723	3.153319	1.998037	4.609762	4.297167	1.684165	16.84823	3.647147	4.113696	3.44769	10.75998	2.084779	7.172618
GPX8	20.69738	12.96648	4.950581	7.73896	10.85111	11.62421	8.981103	16.17408	16.6992	8.049718	11.14291	10.33362	9.736027	14.82192	8.139715	17.33154	12.62984	8.826827	13.74972	16.07932	9.700732	12.92128	10.01157	33.55068	7.737526	1.472981	3.615109	4.506486	2.509707	8.424811	13.62798	6.68849	5.248383	6.771493	5.97388	11.49487	15.53893	6.782008	3.447049	0.7271784	9.673528	0.5494204	11.44187	1.611568	8.082459	5.62488	21.60875	0.8856662	17.10806
GSTM2	18.48327	2.410114	1.881642	6.355011	2.901973	3.032721	3.082992	3.713618	1.249107	6.077957	4.505464	6.195863	6.873311	1.459869	3.299764	22.6454	2.366476	3.798945	3.17875	7.167441	5.634694	1.671529	4.586003	3.475754	0.903088	0.704786	0.5798334	1.342384	0.308601	0.9150313	1.789813	1.114764	2.967399	1.020936	0.3034885	0.3793229	0.07995613	0.7232096	1.130411	0.1817476	1.141121	0.9244571	3.079349	1.165475	0.8356463	0.4718924	2.318649	1.528924	0.2740814
GUSB	13.43262	17.68296	15.07954	16.39985	12.71611	16.232	19.94947	15.16275	11.99694	16.21933	20.02439	15.2519	16.50591	15.53315	9.805851	15.64264	16.53691	21.4373	14.93168	24.9248	15.32559	13.21653	17.80983	24.94058	16.39069	49.95294	17.165	17.14075	27.04701	50.36245	22.74813	35.3854	22.16532	44.94003	23.33873	24.30068	18.3147	28.58361	34.7484	18.46414	66.29499	37.18219	14.4927	34.20588	15.51165	9.128498	29.16092	11.48518	40.2454
HMGCR	5.048726	4.817842	13.62903	7.772014	4.99363	3.493789	5.228098	7.379973	2.988931	4.033583	3.625957	4.045667	6.070517	4.383455	3.82038	2.937587	3.429349	5.328991	10.6244	11.37736	3.280134	4.572524	6.598095	14.17856	26.79608	30.23915	9.308939	19.56945	20.99394	6.967219	7.06147	8.872575	14.65207	10.6036	13.79335	16.32301	20.08153	12.81844	6.814955	7.458115	10.48809	6.473281	18.18536	10.7868	16.24968	56.61731	14.35563	12.00576	32.44907
HMGCS1	7.582075	4.736288	9.881046	6.689056	6.740906	4.203951	5.699401	7.054183	5.232781	4.63535	3.883604	5.817664	7.98948	6.542553	5.715025	6.288245	4.652364	5.512084	14.10899	16.87054	5.169557	4.844811	6.366974	13.0071	24.2932	8.997638	7.766866	13.70731	7.011066	22.70741	13.31171	7.878656	5.994993	7.700569	17.03011	16.65112	11.36378	4.73584	1.529636	10.44798	5.551899	6.52238	27.03476	3.068337	7.579222	2.885394	11.58657	4.45129	23.87101
HSD17B7	1.605017	1.388598	1.578276	1.751191	1.010747	0.8220014	1.456712	1.247661	0.525154	1.142183	1.046076	1.204073	1.831934	1.192589	0.7974825	1.781953	0.7338127	1.185779	1.191959	1.896004	0.8300065	0.6558402	1.272921	1.555532	5.240166	3.605733	2.481851	2.442542	2.180974	3.281194	2.321771	1.443153	2.396926	2.794075	1.681859	1.733622	2.576341	2.403545	1.132085	1.569622	1.726371	1.794717	4.866156	3.051576	1.325943	1.434271	2.193683	3.117924	5.986803
IDI1	10.6104	5.683643	13.5615	9.91536	8.969346	7.856228	7.626975	9.149491	6.948856	7.78569	6.943123	13.4836	10.07445	9.364153	6.626851	9.208787	6.721506	6.242908	14.41575	15.88241	11.42668	5.636109	7.981095	8.659279	27.45426	7.228131	5.516182	13.51794	16.53795	21.49594	8.584563	8.122182	10.41816	12.54595	12.94169	16.82824	14.78631	10.21236	1.558665	13.37671	4.353152	13.35357	24.31875	13.61076	5.663576	8.021392	5.58351	3.700383	21.00021
JAG1	6.77435	19.91164	20.00485	16.25048	30.8634	15.39254	10.65102	20.81253	10.45719	12.5733	7.725754	21.27389	9.900404	24.91697	13.51174	4.101518	22.31511	8.439025	32.57825	17.25453	17.46795	12.9629	15.09299	19.53915	7.0341	13.20567	19.02613	23.11812	1.332516	4.005309	25.31455	20.47113	10.34174	19.46911	3.13684	5.147032	6.97397	8.562668	8.511662	26.33113	13.04686	7.912905	7.201586	11.55835	27.84404	14.88958	7.876574	8.578387	6.172489
LDLR	14.14526	2.327771	51.90664	4.007336	11.14913	6.113528	3.103338	4.291864	4.787699	27.13289	3.297581	10.63735	3.164105	2.417772	11.29226	5.412931	5.220559	4.659868	12.33938	17.06548	7.096029	4.338528	3.859206	3.217999	10.7778	6.392568	4.532538	13.69884	24.55494	9.299473	3.637883	19.54572	2.10949	3.766886	13.32364	8.660935	9.850712	2.867272	3.313397	17.08861	3.023622	4.571774	9.969856	3.911324	11.34085	7.583429	2.508083	2.626713	14.96999
LGALS3	162.7656	143.8745	101.1898	86.15135	97.98514	129.6036	133.7574	96.89096	57.76933	114.8423	118.4306	94.74407	113.1279	108.5056	68.70319	143.9259	80.34993	95.16206	52.19063	54.85712	191.7424	45.42056	100.6625	74.86319	65.04127	49.78057	76.39866	111.0833	48.4497	12.58966	184.8312	167.1327	112.4731	47.16565	128.1805	77.98802	86.33537	53.35448	22.39017	164.1203	28.84388	118.5586	25.5068	184.9669	116.8951	119.9653	80.12537	49.37541	21.42688
LGMN	14.2795	14.7353	24.50999	14.48242	15.82441	33.74942	20.21094	22.30962	17.2765	10.77048	28.95948	15.34568	15.18714	20.36805	13.46519	12.5505	13.27232	19.70246	14.53033	14.15018	22.14762	13.29729	17.97121	34.92923	29.03246	52.28443	27.80358	24.58356	69.12366	36.35988	16.858	16.58309	19.00461	38.80553	28.57256	46.33898	33.28975	22.289	36.21369	12.46139	47.72947	141.6384	42.56971	74.10578	23.59033	22.50098	50.09063	15.34584	27.12644
LPL	12.22755	1.810786	1.52228	0.7523868	1.19611	1.79288	0.8821732	3.507489	0.7999464	2.058774	0.7012777	0.8729095	0.5166951	1.199398	0.6864594	8.114409	0.5919496	0.6695784	2.224706	1.012506	1.077773	0.747626	0.3211961	1.325466	0.35226	0.9405724	0.7566439	0.6644773	0.2079691	4.314749	0.2864154	1.034807	4.003903	2.528431	0.07113869	0.2079428	0.191925	2.735479	0.9790446	0.06155031	0.1985777	17.09117	1.826408	0.5278585	0.4389077	1.699081	2.166993	0.5997211	0.9547974
LSS	27.11062	6.386341	4.40188	4.56953	10.84505	9.984131	4.139133	4.98837	6.693832	5.404805	7.976916	10.13311	5.407237	6.481917	13.37103	16.31361	11.88613	6.725513	7.613253	8.919929	9.41337	6.731476	6.989949	4.874632	20.79322	7.949794	6.021484	8.616512	7.839128	17.95259	3.881932	6.052327	6.042602	5.535199	12.30144	5.984706	6.781883	4.923721	7.339381	13.92059	4.470077	12.64047	4.728261	5.671082	5.606207	5.9376	7.067429	4.862687	9.830926
MAL2	0	52.15999	16.57528	53.35493	0.2045476	4.480824	58.11013	14.8272	0.2017907	23.88118	46.51308	1.012876	68.38142	0.0562309	0.02338632	0.301289	0.0126041	59.76279	2.035287	6.055802	6.08872	2.398932	68.71606	22.75913	32.75219	20.41592	44.33987	18.64147	43.05351	107.2415	151.5222	25.44886	28.17777	29.31729	56.63166	36.41552	43.72627	22.55435	4.426778	122.4775	157.3128	9.870544	57.42777	17.84213	64.21974	24.6129	64.83782	51.52522	36.63717
MVD	4.795888	4.570464	5.90825	7.74395	4.759624	5.045209	8.35026	3.478423	5.627942	3.622016	6.439561	4.40052	7.219585	4.231981	6.717183	3.375523	4.435937	5.74902	4.820859	6.238319	5.281716	4.04604	4.572547	5.228564	24.47047	12.52408	9.402658	8.141506	22.8731	11.49837	8.141013	11.81044	9.706196	10.25043	6.071692	11.29329	14.63204	11.99254	15.56872	13.5841	5.148524	8.901885	5.128077	18.2185	8.466531	7.67284	4.696043	5.332521	11.22682
MVK	4.756888	2.920045	1.058309	2.514362	2.206024	1.673729	3.252325	1.958239	1.707392	2.096746	2.188069	1.53696	2.46991	1.407879	2.131468	3.195977	1.64967	2.561728	2.093154	2.723287	1.921097	1.677249	2.773814	4.017739	10.42635	4.11381	4.669387	8.89323	10.63867	3.671218	2.661344	3.902947	3.8861	2.868744	5.31549	4.710387	5.417943	3.112492	3.723263	2.91077	2.572508	1.709482	3.014148	4.209369	3.262555	3.182275	2.774673	3.827912	4.60678
NFIL3	14.98904	11.57864	65.6081	8.558967	21.27855	29.13379	10.73592	11.11038	15.52729	64.40542	12.94352	41.59773	11.09197	55.08646	34.79834	38.2565	10.76136	11.51377	20.35677	12.8632	35.73298	14.17797	11.60358	32.47215	8.22597	5.038853	6.890964	17.38098	22.27229	5.191998	7.631211	8.602236	9.906323	12.77473	8.223087	14.22025	7.879058	7.518052	2.21902	9.276886	10.45263	21.35175	34.81407	12.97421	9.839392	20.90973	16.29506	7.224913	11.69262
NIBAN1	0.7806144	15.82624	5.177988	0.7938666	34.01907	24.33857	2.439732	7.496427	11.05157	25.73808	10.58582	20.36517	3.002481	28.44586	53.91905	0.5829006	31.26216	4.120618	30.22847	5.080937	48.44691	16.34882	3.675871	3.432577	2.222766	0.6322757	3.168288	4.972528	1.107465	2.572792	3.972696	0.720561	2.494292	0.9846165	2.978784	6.954574	1.855083	6.933124	0.8239281	1.196599	0.6850449	14.18447	1.443456	3.245203	5.301792	2.949572	1.978444	0.6221963	0.9588878
NSDHL	10.66214	12.67622	10.42235	16.15077	8.33267	11.13117	15.79469	10.70962	10.31345	11.59952	13.57987	7.814952	13.49642	9.976971	8.17824	8.878386	10.59142	12.47261	10.21315	14.95189	10.1049	8.435679	14.751	21.45519	22.64192	16.03353	12.73532	18.78682	18.89817	13.59591	10.97346	12.83976	14.7431	17.4076	20.49826	18.27234	18.76414	16.95384	25.03402	24.99849	8.025549	8.279026	21.54455	26.55547	18.55352	14.50613	17.07997	18.1976	13.79165
PCYT2	6.572161	7.190505	1.947392	10.02341	3.051755	2.799605	14.21669	2.721561	3.279313	3.530548	4.152809	2.427019	9.312476	3.880091	2.622662	5.124957	3.02756	9.191559	2.829923	2.656836	2.424935	3.363686	12.56419	6.881608	14.77132	10.44027	5.880267	4.849305	6.25046	14.45938	5.186248	6.985547	19.24034	7.498839	10.66105	6.849717	8.974734	11.48406	15.66674	8.888215	11.60155	7.836011	6.180173	8.196772	6.966019	9.823531	9.169799	6.368678	6.252783
PDK3	2.300616	1.541587	1.467766	0.4660425	2.021412	3.272137	0.6978117	1.278278	1.383539	2.577288	1.936979	1.178433	1.174471	1.145066	2.113273	1.846282	1.283326	1.50111	1.241536	1.262416	2.676878	1.031864	2.074911	2.187339	2.06832	3.103673	3.940473	4.190289	0.588091	7.235769	1.870327	8.863534	1.275782	2.976482	2.139889	8.400724	2.496521	2.138374	1.342191	0.4432079	1.599735	4.663356	3.22086	4.669648	3.344372	1.857123	2.023992	2.385588	9.270968
PLAUR	1.814077	3.879744	28.22684	1.866928	3.916854	5.75065	3.39899	3.364237	1.76834	11.51783	3.491582	2.204604	1.596573	2.423341	4.067446	2.056726	1.959362	3.919943	3.461633	3.151573	4.360064	2.991464	1.65577	3.063402	12.02543	8.540292	18.78107	28.78033	7.894301	3.776339	13.235	59.09968	3.834428	8.640931	5.866352	10.91415	25.43614	7.044286	10.48446	36.95712	3.647367	28.36219	15.39724	29.49367	8.266608	9.939414	5.063268	2.642803	6.020481
PLSCR1	7.992484	15.91147	22.82318	9.622461	10.50781	14.56629	17.07997	15.73291	8.107746	26.08489	10.19431	19.63647	14.30403	13.02108	6.820129	6.883301	7.27175	13.01924	17.57965	7.004851	7.857024	5.468354	11.86779	34.13645	3.319577	6.117022	4.960245	17.48893	11.37553	54.80654	23.83928	7.099187	17.31816	12.93809	16.04438	21.89994	13.8942	5.555772	1.851051	38.8501	8.165796	13.6516	18.23899	17.2356	7.863833	6.214008	15.26976	6.120126	37.64855
PMVK	25.65944	26.52168	24.03439	45.87287	18.73293	44.16362	57.11595	29.01853	35.39205	21.89272	70.54601	26.75808	55.71951	31.41704	22.77983	47.33523	25.73658	52.51359	27.31807	25.77151	46.2565	18.09472	36.76213	37.31708	29.88051	94.45307	22.26176	28.98829	16.22052	53.20555	33.90719	64.5575	34.52454	44.97618	28.37228	64.32468	77.09308	45.85122	31.64397	18.63311	34.29993	17.26118	40.54854	59.35833	30.16931	68.50777	48.18818	72.26206	109.0218
PNRC1	82.49779	52.41507	61.03752	48.67709	58.07111	89.86674	49.76843	59.51062	43.97527	75.08704	50.05	51.1962	45.43512	66.23529	63.48573	101.4437	30.3867	36.93766	52.3942	28.74011	65.62985	44.98217	42.23563	22.86027	27.40056	20.05531	13.60306	32.37779	29.46536	13.53065	28.15902	16.25156	26.76825	22.38135	17.8682	15.00091	22.61822	20.70953	8.617346	26.77303	39.24902	44.79663	33.26333	40.37086	21.41446	25.92111	42.04202	46.61448	17.77363
PPARG	4.959647	0.5087923	2.990765	0.698459	1.90746	3.000402	0.3227815	1.151638	2.819867	1.203667	3.987455	3.820631	0.5653142	3.718244	1.754581	3.329894	3.376502	0.3625918	3.108812	3.845441	3.298359	1.920714	0.3478699	1.360548	1.441273	14.00189	1.282663	5.844797	8.803941	23.28287	0.4953205	0.5303513	1.043487	2.376935	3.669335	7.108596	1.614406	1.150875	1.029163	0.1047542	0.3226029	5.333996	0.6052341	0.7073508	1.500636	1.339243	0.3370402	10.89114	0.5334874
S100A11	70.23233	664.9633	290.1413	482.6151	109.7916	230.3632	509.7908	258.3394	226.8834	527.2743	287.775	198.3762	387.7676	127.9904	132.8857	78.71674	183.1004	359.5702	180.965	110.6275	226.3592	168.9028	443.9496	910.6212	747.4621	2148.503	715.3444	903.2063	503.0326	263.4909	1881.239	1965.635	1075.489	1039.656	764.8839	773.2533	3530.987	833.3858	983.9688	2937.554	157.3398	533.9837	515.7247	2742.943	1440.64	3240.927	735.7821	1111.715	1245.85
SC5D	6.043848	4.115399	4.558027	5.603715	4.1226	3.230397	3.228567	6.232932	3.341454	4.188342	3.432941	3.376225	5.711574	4.19287	3.314672	4.163749	3.502992	3.873722	5.755348	6.795231	3.144932	3.339911	5.508493	12.86479	4.976483	2.700624	3.021619	11.45937	8.933957	3.729946	4.506144	3.418758	3.220324	3.559162	5.684615	9.23068	4.37179	2.600872	0.6120917	4.554988	5.514406	3.014988	11.45666	1.845423	2.791447	2.430068	8.607831	2.757009	7.413338
SCD	74.83232	3.888052	9.737845	6.099949	2.909408	4.135024	3.638801	10.04899	3.031365	2.992759	1.491547	1.603446	2.020815	3.848807	1.271593	51.07359	2.515554	1.890331	4.93815	16.61585	1.462598	8.674554	1.958047	34.36373	253.077	43.83658	42.42446	70.39607	49.47287	49.01352	24.89048	62.42914	11.55614	48.2278	82.83773	85.96664	49.17164	56.98003	12.58207	115.1603	23.782	100.0477	39.91405	35.09557	30.39015	19.03848	12.23838	15.00091	119.2908
SEMA3B	8.381499	19.37619	42.69971	6.305689	12.85768	12.1355	16.94053	6.075907	26.46125	39.54463	17.13733	10.19072	12.74546	9.153729	25.67216	8.015955	17.17889	18.15079	7.251082	12.1004	20.93181	17.62053	12.19418	8.35633	10.22884	5.779538	7.456115	7.613069	0.4465102	1.941062	10.04083	5.257391	13.51278	11.9555	11.53854	5.881567	1.589298	4.827743	19.99479	4.208428	20.00283	0.1905721	4.987544	24.02034	10.90552	8.060371	10.96465	2.766224	3.698607
SQLE	6.451809	7.111871	7.179526	11.57276	5.809505	2.176104	9.689386	7.68419	3.2259	3.746112	4.232592	3.607075	11.60818	4.110571	2.506139	3.26292	3.735731	6.123665	10.19504	14.5719	2.168938	5.636696	10.91276	7.460726	35.71662	25.67134	10.90527	28.98304	11.45881	38.1839	1.504713	9.385795	15.03361	22.22608	7.232057	16.03205	21.6196	10.21663	2.403458	7.715049	35.36348	10.64749	15.14083	6.347423	11.35291	15.30582	11.03649	23.57855	12.83356
SREBF2	42.10363	19.96985	18.15383	24.75017	27.85772	16.99762	17.09846	15.07563	19.23971	14.11431	16.00504	17.67398	18.19065	12.56973	18.11924	16.12133	19.67382	24.27811	19.33113	33.03885	14.65209	17.58269	30.16222	11.36816	46.34464	38.95333	19.20314	26.9296	41.90341	66.6794	15.333	41.61726	14.52569	21.6988	60.01426	28.78096	28.00046	18.49747	20.58778	25.95722	23.40106	21.01856	41.5352	14.47414	24.2628	22.79162	8.313927	14.79197	39.8627
STARD4	1.78362	1.547453	2.919716	3.33294	3.318194	0.8784801	1.130435	3.034285	0.9741621	2.44398	0.7208536	2.864699	1.503932	1.306399	1.312456	0.9595649	0.9051045	0.7586606	3.233992	4.406938	1.661788	1.192956	1.184568	1.761546	7.256951	0.710903	1.910597	4.257374	2.837159	4.200389	4.961055	2.585629	1.312092	1.216337	3.256325	2.852706	1.953097	1.500549	0.1997949	5.795843	1.447403	3.242479	5.621667	1.807112	1.134534	0.865978	1.60332	0.9329493	5.795065
STX5	32.42668	27.51177	26.51214	31.90508	21.99752	26.41631	23.49249	20.60565	20.37836	25.75149	27.98142	18.45586	24.76195	20.61603	21.30657	32.27162	20.22731	32.40143	22.0083	20.65409	23.39198	19.46059	30.82642	25.88775	24.46907	31.88576	24.61167	23.22167	22.13741	34.32989	12.87056	22.62024	20.82305	23.17042	24.30857	15.31046	33.83438	32.56036	24.87851	24.15625	33.8751	22.54935	27.3977	36.37332	23.22516	18.34495	32.12541	20.4804	25.8805
TM7SF2	25.38409	7.259481	2.870069	10.31912	1.295758	3.29326	12.29332	4.620079	0.871336	6.723336	11.61808	1.359219	12.88056	1.174323	2.130124	33.29396	0.5835312	18.24938	1.072696	1.027492	1.690928	2.324995	15.68259	31.35114	29.94405	33.37669	26.19757	16.2102	6.185223	77.87723	32.21789	21.02749	11.23111	19.36326	15.80144	67.93318	11.08028	26.06841	38.12352	19.35569	17.01432	4.870369	8.943752	15.24243	14.55129	56.59522	22.69066	23.18869	18.55831
TMEM97	19.22051	4.47811	4.017974	11.22893	2.625315	3.480285	8.057954	6.79815	2.68603	3.710274	8.90792	2.735462	16.94318	3.639394	2.590994	10.78609	2.764343	12.39609	4.384028	7.475746	3.206076	3.503055	14.80728	26.2154	29.42377	17.19393	28.96763	25.32838	18.77961	19.31853	14.71194	14.83894	8.007635	22.72885	52.22038	19.02099	9.092059	15.56026	6.279966	13.29645	15.2398	8.719365	21.76577	6.913151	10.65223	4.36263	14.72259	10.54879	32.82828
TNFRSF12A	0.4533871	6.90647	126.3474	0.8778751	19.07197	4.474399	11.2082	12.4516	26.56788	21.29842	7.589546	6.845709	3.713087	6.496906	5.729648	1.615497	2.058669	14.31347	8.091697	5.124722	11.50032	43.08267	5.948902	9.639974	32.1584	14.27827	16.92754	28.59531	93.13892	2.648071	143.3229	100.5379	21.31385	15.68408	34.64367	37.66346	80.15739	15.11831	18.91358	54.43892	32.3402	9.298955	81.62806	114.156	42.89495	48.01084	21.85844	7.49124	13.80017
TP53INP1	6.325278	16.53163	9.595109	9.579574	8.114494	6.125744	10.79568	13.22416	5.782406	6.821845	7.898919	5.521082	12.74039	10.27903	8.550056	5.087805	5.453514	6.720085	6.593543	8.40216	5.354986	6.41614	15.58194	8.697959	6.390887	5.723716	8.432023	6.786738	3.015676	10.17613	6.647839	6.918995	22.69333	5.8404	3.439407	6.437927	9.561933	5.783225	1.748817	10.51511	7.971937	23.67183	5.745339	9.366021	11.09557	11.45577	10.7527	14.79114	13.461
TRIB3	2.439893	1.31883	2.099603	0.533385	1.682548	1.360691	1.034435	1.813461	1.436897	1.208942	3.694225	1.348928	0.921724	0.8143984	0.6306951	1.655159	0.9316167	1.851252	1.491607	0.7995472	1.299601	1.253535	1.606233	7.939376	21.05186	1.882713	6.32489	7.470817	3.25381	15.44888	3.000506	4.987165	1.229455	2.413374	11.07485	6.293513	13.4618	2.846217	2.400659	3.938324	2.902555	13.29478	6.278738	8.345549	17.42818	30.90796	2.673206	1.298246	3.909153
[truncated: 526 more columns]
