# Supplementary material for: A Cholesterol Homeostasis-Related Gene Signature Predicts Prognosis of Endometrial Cancer and Correlates With Immune Infiltration
Source: Front Genet. 2021 Nov 1;12:763537. doi: 10.3389/fgene.2021.763537 (PMC8591263; doi:10.3389/fgene.2021.763537)
Supplement: Supplementary file 5 [file Table3.XLS]

gene	lowMean	highMean	logFC	pValue	fdr
AC016596.3	5.09255537532468	11.9447973606209	1.22992071123968	2.95080343571499e-07	1.70321950296296e-06
AC023300.2	14.6862095525974	5.35988890052288	-1.4541870885603	4.98842334235753e-10	5.96281042928506e-09
KCNN4	22.2415797441558	10.7137976345861	-1.05378931007596	6.16639690519879e-06	2.55767330167016e-05
HOXA5	5.89638986649351	12.0277605568301	1.02846422978647	1.01673381596724e-06	5.14996533228489e-06
LRRC18	2.02052424707792	0.316927232033769	-2.67250613051806	4.39396676294509e-13	1.26053732212576e-11
CD164L2	4.99867943733766	1.4299057642451	-1.80562693919588	2.97497463889336e-08	2.21526634328837e-07
SCGB1D2	249.607258070779	82.3305431927451	-1.60016023573418	6.38887850606144e-11	9.6409284554474e-10
TMEM190	23.8504154067532	2.78168528906318	-3.09998328177187	1.9009737455085e-09	1.94920740770797e-08
RSPO4	0.7867462355	2.30566448240523	1.55121231346566	2.87347602818091e-06	1.29470081449242e-05
SST	31.313329987013	107.682772560349	1.78193861749242	0.000230682616298544	0.000649083895353502
SLC6A12	1.00779788344156	2.85396574881264	1.50176168925599	4.83002330953265e-06	2.06573703339874e-05
ALDH3A1	7.57415298987013	2.81324042717865	-1.42885170786507	3.2910664955429e-06	1.46565305241629e-05
L1CAM	2.63191794230519	9.50360918711329	1.85236100046125	2.62108473772104e-14	1.13288142653883e-12
SMOC1	3.2568231717987	1.51039212706645	-1.10854224141146	6.14768072905386e-06	2.55234340191921e-05
TNNT1	10.4202288731818	21.3503379810893	1.03487194247134	6.41171230381706e-07	3.40350063854104e-06
SLC43A1	18.7051138077922	7.2406624954793	-1.36923913367793	3.34197606908201e-12	7.24631455643314e-11
AC068587.2	3.84904328051948	1.20770120603486	-1.672236327927	1.15236562643541e-10	1.63854341196747e-09
C4orf47	4.34527711467532	2.16698051893246	-1.00376200234641	2.40455684565049e-06	1.10167358744387e-05
FLRT3	0.999861828590909	2.08022297265795	1.05693752764737	3.39638618551367e-05	0.000117190356943425
C15orf65	7.04516564415584	3.11545919509804	-1.17718880596717	2.95505961133059e-16	2.48854149075472e-14
SLC22A4	1.9112191961039	0.92781256872549	-1.04258795419537	6.42807052675081e-09	5.73909744088087e-08
AL121899.1	6.59414180318182	2.50606673856209	-1.39576007636467	1.05500251484567e-08	8.87303339322199e-08
UBXN10-AS1	7.35748326363636	3.46022170801743	-1.08834787627633	8.21018660049579e-17	8.30756323226911e-15
MIR3616	1.99032053701299	0.987702695642702	-1.01085204001698	5.02300316568277e-10	5.99316821952991e-09
MACROD2	0.741492043636364	2.14968983449455	1.53562539979069	0.00947795636415077	0.0172835658593546
SEPTIN3	0.901437957987013	2.36833283788671	1.39357174111255	7.79234605134953e-08	5.20806415812931e-07
AC084866.1	33.2930173387013	14.7651006456645	-1.17302843695859	3.98604132997544e-13	1.15365404612349e-11
GPX2	31.5049115796104	14.0610308563562	-1.1638743940605	1.78792228815028e-07	1.08699663870697e-06
CCDC188	3.1430954537013	0.633777842881264	-2.31013695794567	3.77629267413614e-10	4.6370600447318e-09
FSD1	0.652487023376623	1.72486740977996	1.40246435162099	0.000439714616375502	0.00114448552094704
CALCB	0.336202319642857	6.30480159987473	4.22904938873676	6.35404125412439e-06	2.62814800560878e-05
C20orf85	105.577763916299	14.8066788222495	-2.83398603423141	2.43245150383612e-14	1.07266180674233e-12
LINC01513	4.55291089909091	0.840525098251634	-2.43742642156436	5.54904527048274e-10	6.57871824846605e-09
OBP2B	21.2429905193506	9.10098426768519	-1.22289239263701	0.00385245134485333	0.0077938697154945
LGALS7B	2.29476253824675	6.46707605193355	1.49476870493037	3.6270605820062e-05	0.00012426252434889
KISS1	2.76776058993506	0.801464722723312	-1.78800823067441	9.03405181542965e-09	7.75289141004623e-08
ANKLE1	0.680142228246753	1.75403550364924	1.36676957700288	7.49211430793112e-09	6.56339382962583e-08
AKAP14	4.72570964454545	0.925051469068627	-2.35292544716698	1.17338614218407e-11	2.17251195942251e-10
KLK4	6.69861437844156	0.993092490200436	-2.75386270973177	2.55789945592036e-08	1.94230724829136e-07
LRCOL1	1.48449636974026	0.637054471284314	-1.22048492491625	0.000781445744805215	0.0018959500570525
TTLL10	2.72567836201299	0.596289419699346	-2.19253068642207	1.4195872659675e-12	3.45062804146625e-11
AC027281.1	2.05241597428571	0.664895878061002	-1.6261228204044	0.000377724067252474	0.000999884861051824
C16orf89	11.5575233359091	3.23816553460784	-1.8355836325124	3.51342057595375e-06	1.5545992806076e-05
RNF212	0.673550889707792	1.59752047554466	1.24597556560407	0.0277473012987096	0.0442621699314846
C9orf24	31.7848752668182	5.44848037234749	-2.54441461573149	2.78324966213888e-12	6.16804038028842e-11
AC069200.3	2.72581609519481	1.29521761989107	-1.07349371293915	5.7571341510326e-11	8.81861072024674e-10
ADRA1B	0.545010863116883	1.64342503812636	1.59234876100129	3.67636189499864e-06	1.6173761986996e-05
MIR34C	1.83745487727273	0.371722169934641	-2.305412181991	5.3275264964693e-08	3.73069760506512e-07
C5orf49	15.2265214883766	4.06382452222222	-1.90567638222819	6.09157526888684e-09	5.49506693156426e-08
LSM12P1	0.658531304935065	1.37831551418301	1.06558224798668	2.6002166453193e-08	1.97100045710527e-07
HOXA6	0.692860643051948	1.69050416313181	1.28681645562831	9.99601969978935e-07	5.07104722663624e-06
LRRC46	20.4668552038961	3.93052611405229	-2.38049510472656	3.32257234348599e-16	2.72764382386935e-14
DRC7	3.57065293844805	1.17536404828322	-1.60308023782038	5.64006214229514e-09	5.13424405826356e-08
MIR4768	4.57559053116883	1.83308097690632	-1.31968743257987	1.35585081466809e-06	6.68350478997831e-06
LRRC26	7.13334321577922	1.38683882622549	-2.3627782572796	2.186790223164e-16	1.99609599880837e-14
AC009244.1	0.758590032467532	1.57951469038126	1.05808903452404	0.00012896763963235	0.000386725155093284
PRKDC	9.02011438311688	18.4559523954248	1.03286855453354	6.24775032649543e-19	1.81226411137211e-16
BAIAP3	9.81981928896104	3.48132826323529	-1.49605861948718	4.51050479038648e-08	3.22960060498709e-07
PLEKHS1	14.0625772212597	6.16707738058824	-1.18920216499671	2.65944568393875e-17	3.1557949556775e-15
CYS1	2.67420830006494	8.05884486056863	1.59146121586947	0.00664953521657324	0.0126506898676476
INA	1.40092551214286	3.42358497225817	1.28912757104733	0.000450479126543679	0.00116808426827311
PIP	3.23008274084416	0.439336555522876	-2.8781726703402	5.45058196339972e-08	3.80258933021147e-07
POMK	1.35300221012987	2.73463206868192	1.01518254258096	5.0111947000853e-05	0.000164680575076066
CCDC17	8.47213239136364	1.50015958760349	-2.49760915066459	7.75796853572265e-12	1.52967920387897e-10
CFAP221	1.84782162116883	0.817932758453159	-1.17577134296197	1.35309634511096e-06	6.67244676718299e-06
PACRG	4.03560470853896	1.54144451195207	-1.38850191090321	1.46423826117666e-08	1.18638746264053e-07
GLS	3.11145072272727	6.52752092592593	1.06894777966151	3.9022504752746e-12	8.26884341781808e-11
PZP	1.49307570008442	0.504228510691721	-1.56613771286861	2.61435042752559e-11	4.38698451462714e-10
GPRIN2	0.578405413883117	1.80266683350545	1.63997982331044	1.62973672199542e-10	2.20902943221248e-09
FUT3	5.97384634350649	2.46146327567102	-1.27914391466055	1.684147786184e-11	2.98279254451286e-10
AC013724.1	5.11848009266234	0.944626022734205	-2.43790028788329	1.26972695283576e-13	4.27158399880546e-12
AL353622.1	4.49631551493507	2.14449060277778	-1.06810828168711	2.57938181610195e-10	3.32038174019514e-09
TMED6	2.22532819155844	0.935409784542484	-1.25034769575705	3.00653597870158e-09	2.93305785724901e-08
TEKT1	8.14096413738961	1.90173616687473	-2.09788255251405	9.37830540066322e-09	8.00098172515405e-08
SPDEF	114.945601681429	34.7360614743355	-1.72644517392822	2.78898970686708e-22	5.20066894910514e-19
IGF2BP3	0.639110985298701	1.72113660695425	1.42922321858174	2.60386732833641e-07	1.527563156709e-06
AP001000.1	0.887112805974026	2.1604224508061	1.28412397020479	5.79746070360642e-10	6.82980636860782e-09
DYNLRB2	4.36143367428571	1.01025786700436	-2.11007886431011	1.05136349388877e-09	1.1551723641187e-08
MAP6	2.53203227681818	1.06201498495643	-1.25349167287769	1.29633769141938e-10	1.80395478529821e-09
H4C3	0.474153742922078	4.65559610098039	3.29553907219435	1.08753757139455e-06	5.47670830224269e-06
MUC13	13.1128734637662	4.13743936354575	-1.66417378865048	3.38215958695095e-13	9.96553704028685e-12
PRKCI	6.96199107792208	14.6441190457516	1.07274953653366	3.54081901828485e-17	3.91347770399889e-15
AC099850.4	3.24060923220779	7.04200571459695	1.1197213337109	1.52053048677214e-16	1.42787657869329e-14
CYP4B1	4.13762864183117	1.74463746129847	-1.24587689399832	0.00272820770421026	0.00574758248461683
TEKT4	4.89989696818182	0.764974426373638	-2.67926799007525	3.51059840388264e-14	1.41431607919383e-12
RNVU1-31	0.365011958441558	2.65779712428105	2.86421534947513	0.000840755933978345	0.00202373374203197
SNORA71C	0.626383746103896	1.73765923376906	1.47202650600164	3.76001810541674e-07	2.10641700987145e-06
C9orf116	20.2458500194805	7.87994428769063	-1.36136888088235	1.21301515068738e-11	2.24270350735444e-10
OCA2	0.736533918435065	1.48994353488453	1.01643378714389	0.000492794796167535	0.00126548307581641
SCGB2A2	31.2326011574675	3.90068848885076	-3.0012520332738	9.09004440872631e-08	5.97143178999016e-07
TSPAN8	9.56769267707792	4.41440937711329	-1.11595062322572	1.05415569666651e-09	1.15536850920475e-08
SPRR2A	2.10691415597403	4.57666953926471	1.11916659093153	0.024662148354139	0.039959660187013
CFAP77	8.74269685876623	1.9447343081841	-2.16850531032907	3.02420813953888e-11	4.99683403106342e-10
AK7	3.47889831753247	1.61644710803922	-1.10580421033647	6.33932776254758e-05	0.000203110567708723
FOXN4	2.75917709357143	1.19075832284641	-1.21235742433869	7.7093629684508e-06	3.1241948099096e-05
PCK1	0.557564323837662	2.31877599794662	2.05615329984374	0.000516975596614026	0.00132030570585069
CCDC151	4.54580028441558	1.65525641752723	-1.45747957829517	4.37065272868154e-09	4.08961505860073e-08
AL354766.2	5.06668804850649	1.77572112100218	-1.51263798353892	1.96301156515396e-13	6.29562406878492e-12
ARMH1	2.64822556038961	1.18898194602397	-1.15529919892485	1.82347582428793e-11	3.19059382499066e-10
TMEM150C	4.97151439935065	2.37140495827887	-1.06794333681048	3.52124054424151e-08	2.58217712494295e-07
TTK	2.86631926688312	5.96182587973856	1.0565549266931	1.58633759849248e-18	3.57008011605558e-16
ZNF114	0.713492871233766	2.34690974373638	1.71779144009844	1.9673482383626e-05	7.19927013045894e-05
C1orf194	32.2540705944805	5.77466718846405	-2.48167153883104	1.06481763242689e-16	1.05295943606577e-14
AL162424.1	1.51180383188312	3.17816478405229	1.0719229776614	0.0160810198087208	0.0274925411346736
PLPP2	38.0456457077922	17.9031701490196	-1.08751627702533	1.05980583291704e-20	1.06269705264145e-17
MYH7B	5.11909263772727	1.16040689412636	-2.14125734240482	0.00104391024438553	0.00245163015832392
THRB	0.699167460785714	1.42886009068627	1.03115471079498	1.50982391585324e-06	7.37013147854613e-06
KCNJ15	1.69304750964935	0.614178794906318	-1.46289185025684	1.01538006705709e-05	3.99811644503656e-05
AC026336.3	12.9382609792857	4.04119952	-1.67878823255957	5.5722431751364e-14	2.09404034974082e-12
PABPC4L	0.637931269025974	1.39522427525599	1.12902414571123	0.00662376388571027	0.0126108610708282
LEMD1	1.91230851162338	5.14067152940087	1.42664154070935	0.00228222656503627	0.00489806459777435
FUT6	2.20425578449351	0.936361046840959	-1.23515482182566	5.00353243942781e-13	1.41980671590981e-11
CXCL14	173.452302372727	68.5328912825708	-1.33967053263872	6.42807052675081e-09	5.73909744088087e-08
PIFO	15.0808674896104	4.95063450708061	-1.60703407066766	6.06827218714e-11	9.23183646372243e-10
MUC5B	24.8036996730325	6.93340253727124	-1.83891989873294	2.68386858178782e-08	2.02500211549575e-07
KCNJ12	0.64925275725974	1.81035037600654	1.4794168032679	8.30156549464241e-05	0.000259492377788319
ADAMDEC1	1.37624095279221	4.02188922508932	1.5471402662818	0.00205840486924844	0.00448179462190157
LRGUK	1.43347171506493	0.647380494934641	-1.14682763388452	1.02402069742835e-11	1.93718002370033e-10
HMGB1P6	7.23261457337662	15.5289391416122	1.10237009799536	2.12579035882791e-07	1.27284135567801e-06
FAM110B	1.12390508480519	2.70511608154684	1.2671703008031	8.79332456901646e-09	7.57119166222769e-08
RSPO3	1.62721833331169	3.83321149382353	1.23614576092005	0.00192467261306218	0.00422941946436038
SLC38A1	8.65294899025974	20.4782528845316	1.24282883310871	6.18519967231657e-18	1.06230804372037e-15
AC113935.1	7.47866744415584	16.5106273166667	1.14254179869198	3.43780195305414e-06	1.52268845922008e-05
MCIDAS	2.02500627363636	0.980393406706972	-1.04649369058334	3.2106660868755e-05	0.000111641997578623
TENM3	0.675066186584416	1.45064109154248	1.10358975840986	0.0096928044150665	0.0176384043624014
ACBD3-AS1	5.76917631357143	1.470456456122	-1.97210129165534	9.01288803763974e-14	3.2231569193236e-12
DYDC2	5.0474233111039	1.72791438846187	-1.54651534662754	4.82340472895167e-05	0.0001593518145457
RPL7P1	1.91215636396104	3.93545662265795	1.04133053573192	7.87170569558289e-07	4.08546220455044e-06
AC010273.3	1.80745716512987	0.869710792592593	-1.05535381486762	6.72768170492113e-09	5.9523866630598e-08
LRRN1	1.50777926272078	3.32819467984858	1.14231459008987	0.00198406762718781	0.00434457888570416
LINC01116	1.34117134707792	2.88465545842048	1.10490544781037	0.00028971581445934	0.000792968342223804
YBX1P10	1.515520355	3.07267403126362	1.01968149568122	7.68860744084321e-12	1.52059686250495e-10
PLA2G10	2.12411844902597	0.812109410098039	-1.3871182082955	2.19073734729431e-19	7.94324849839795e-17
TAF4B	1.02763555363636	2.52570325	1.29735643403658	2.49032332747255e-15	1.52611222504691e-13
LINC01224	0.886090816155844	2.03476319488453	1.19933442941687	8.1561436458383e-07	4.21966480416676e-06
PHYHIPL	4.21294721046104	1.65559030196732	-1.34748413583587	8.90488159888166e-06	3.55895344489291e-05
LRRC23	18.6743606363636	6.45461768899782	-1.53265529811691	1.49966397807911e-09	1.58118852228325e-08
SMIM22	59.7319453766234	23.6690044037473	-1.33550368603446	1.36934502746832e-19	5.95802021451466e-17
AC092868.2	3.38306029766234	1.13382923111656	-1.577125522404	2.45941650160097e-14	1.08090113115816e-12
FOXS1	6.50612784285714	2.77891499820261	-1.22727746517043	7.24595746824764e-13	1.96190883432798e-11
C2orf50	1.90476375123377	0.730866560029412	-1.38193213933149	3.2968328211743e-08	2.43540230983521e-07
CHST6	7.41542951363636	3.61306139880174	-1.03730848680965	6.75419895478609e-08	4.59179994566786e-07
SERPINA4	3.62463270488961	1.22081813855664	-1.56998650725348	2.17091558428532e-11	3.71388743403359e-10
FBLN1	264.2124792	120.703807210349	-1.13022742715918	6.80276069506163e-08	4.61759934231094e-07
LDLRAD1	9.94656740766234	2.74439512574074	-1.85771052361008	4.22205356418735e-11	6.69690730428092e-10
MEOX1	0.973597734090909	3.02967842507407	1.63776695635708	0.00120679976491581	0.00278457792671841
MUCL1	7.36482923454545	2.32952699850218	-1.6606150235	1.63698404839702e-08	1.31008907318984e-07
SERPINA6	13.8775991477273	2.69403821641612	-2.36491577890808	3.02803050174192e-14	1.26682314548837e-12
PCP2	5.50573866168831	2.0083419662146	-1.45493118975446	3.25164882160111e-12	7.07396201139321e-11
CCDC153	4.13080347597403	1.75390806727669	-1.23584929568172	4.37136800374436e-11	6.9079257327936e-10
KCNK6	10.8495581954545	4.54171469575163	-1.25632731003009	6.81365266621192e-20	4.23517182152687e-17
ZDHHC1	13.3174128181818	5.79324144793028	-1.20087113706928	8.46787349283016e-18	1.3816394087739e-15
SLC16A1	5.99961553051948	12.3322152978214	1.03949002407938	2.67379360489748e-14	1.15184910642663e-12
DNAAF3	6.36029870701299	2.81855799009586	-1.1741372719247	2.57747796270743e-07	1.51344218835898e-06
GRB7	9.76255965584416	32.4900675299782	1.73466737804739	1.43800897662881e-14	6.97781827953006e-13
LRRN2	6.82296611051948	14.1581233554466	1.05315909475965	0.000233582000772529	0.000656110578025354
WDR78	3.12836975285714	1.50633505864924	-1.05436833113412	1.45067737373924e-07	9.04283274088744e-07
S100A9	138.233583850649	287.559895600218	1.05675432396444	0.0283920291734876	0.0451842424776315
DPEP1	10.0312816922727	1.8910941051732	-2.40721288821693	1.33572500452634e-06	6.59425812559845e-06
AC145343.1	1.79188299493506	0.877453844346405	-1.03008129225919	1.57224428192854e-08	1.26294059703379e-07
BEX1	8.68087887545455	18.8087686711983	1.11549238745166	0.00200550522663199	0.00438529832017962
ENKUR	5.27766796935065	1.39377351840959	-1.92090444099613	1.63699808591961e-09	1.70805904774527e-08
AL353747.3	2.33868169396104	0.499112721394335	-2.22825793632822	4.47899692611325e-15	2.56422574019984e-13
LHFPL3-AS2	0.705329571623377	1.68229154492375	1.25405831709337	6.12977669004951e-05	0.000197170958933505
CCL18	4.79118905785714	13.003814237451	1.44047920433888	0.000781036716518664	0.00189530995737463
MT-TC	238.545897136364	99.3982928550109	-1.26297389381573	2.82710466177052e-07	1.64301857302273e-06
SP8	0.469139175811688	2.00520513692157	2.09566195083779	0.0311965855515098	0.0490698020382254
KLK12	3.58181365350649	0.573124150227669	-2.64377068726907	1.67837509362823e-07	1.02853662427837e-06
FAM83E	10.0913323800649	4.91042354894336	-1.03919729432693	7.84344653187672e-09	6.85277828517984e-08
CCDC114	8.48667156753247	3.15569669528322	-1.42724029683121	3.11433063125154e-11	5.10054676659051e-10
WDR63	2.08472904147403	0.785339929566449	-1.40847072843229	7.61517407300052e-07	3.97344199347137e-06
PPIL6	4.30920696818182	2.05090690087146	-1.07116038831905	2.86809045480785e-05	0.000101072312922805
SPACA9	8.55272001623377	3.80338471432462	-1.16909943668412	3.56241599230792e-12	7.61050997505651e-11
GPER1	2.86577987227273	1.28546942246187	-1.15663250373123	1.66948443636599e-10	2.25121697808732e-09
MS4A8	24.5166066473571	4.68617014238943	-2.38727806820035	1.38082853173753e-07	8.64458264976977e-07
TEKT2	17.1796714240909	7.038540166122	-1.2873543022455	3.27675459924769e-09	3.15191435401475e-08
MIR186	0.609744481168831	1.56753102603486	1.36221729819438	0.00295073202943668	0.00615860332271138
AK8	4.36852207987013	1.74186930331155	-1.3265089032364	2.33391082282857e-10	3.04341038665148e-09
AL035420.3	1.47759054597403	0.665932971334423	-1.14979766368864	9.25858027708657e-08	6.06079480224729e-07
TUBB4A	1.47837169668831	4.01325955427015	1.44076542240766	6.33159552457867e-08	4.336384696247e-07
SAXO2	2.36648555603896	0.80966990040305	-1.54734036530666	5.25094324603834e-08	3.68497646185691e-07
MAPRE3	9.70055749090909	4.80548457701525	-1.01338574406124	8.6396665691584e-12	1.67817809117894e-10
SCGB2A1	1365.23254805909	364.458548907647	-1.90532006832389	2.71063528048561e-18	5.89698705269645e-16
MSX1	325.738936115584	147.436198407516	-1.14362540061603	2.31451718988569e-10	3.0241634514092e-09
CCL22	3.38623175844156	1.31254688992593	-1.36731175359321	0.0085951984815458	0.0158442488037872
RPL41P1	56.3410629487013	140.369978161765	1.31697572264983	2.25186999229047e-05	8.13552698847703e-05
SLC1A3	1.81917092993506	3.71074127995643	1.0284263115718	0.000151302567607217	0.000446417815320299
CLDN1	11.8885610168831	29.3314865671024	1.30287608821074	7.71748739413398e-07	4.01180258684312e-06
RRAD	19.7955011805195	7.53485093014161	-1.39352171897018	1.14994540222917e-05	4.45539843730999e-05
AP003306.2	1.64153241831169	0.819026937276688	-1.00306043461793	3.03668161290592e-09	2.95583930598516e-08
HIF3A	0.858376103038961	1.82708597503486	1.08986270524345	1.21741188554103e-07	7.7517404973092e-07
IGHA1	1717.56206840909	532.259850733551	-1.69015958484788	0.00277465026912417	0.00583400611515428
HMGA1	96.2949661688312	195.088492505447	1.01859639351968	1.84668919345076e-17	2.38661723189235e-15
LMO3	0.669310207694805	2.49667301828758	1.89925996601037	0.000354741886665546	0.000946694962410417
PXDN	5.38307648701299	12.2536105299564	1.18670407281688	0.000493680509331245	0.00126626285877397
SCGB1A1	23.1816221396104	6.31974725870915	-1.87504275484919	7.20343514747808e-07	3.7883335608393e-06
NPR1	3.83911903181818	9.8136094379085	1.3540085645494	0.0014179330812374	0.00320934290088292
C11orf88	3.27407033687013	0.715119681863834	-2.19482870005992	2.34149494390415e-07	1.38798971402275e-06
EMSLR	1.83284564266234	4.14953595666667	1.17886471754884	1.65462392655327e-11	2.94248039690733e-10
HOXA3	1.73894851788961	3.48172212975272	1.00158584673411	9.46158087639803e-07	4.82806939717058e-06
DRC3	4.26712155720779	1.39968958569717	-1.60815629821924	2.45570534649908e-13	7.57785387419681e-12
FAM183A	33.7600767474675	7.38094569895425	-2.19344060222532	8.34060467837284e-13	2.17763380447599e-11
VGF	1.56096959649351	3.29268783063181	1.07682330328668	3.26530898498892e-05	0.000113360860927744
CAPSL	23.2998963946104	6.00732110503268	-1.95552985341882	3.02978791950385e-11	4.9997246160915e-10
CYP2B7P	1.83805639655195	0.761888263866013	-1.27052969586783	0.000249893933866474	0.000695938877482203
CCDC78	13.9618383164935	3.10969472366013	-2.16664404554828	2.86842133189941e-09	2.81092369709332e-08
AHNAK2	1.59275159344156	3.59158997065359	1.17310137525241	2.77938465843366e-06	1.2570792774267e-05
CST4	9.07140781642857	4.29378687908497	-1.07907587868521	3.38230908238874e-06	1.50218715387616e-05
WDR66	2.18546402103896	0.957393779477124	-1.190755289945	6.52748084910823e-09	5.81195139995974e-08
RNF182	0.774601221733766	1.60118770468845	1.04761676065332	2.1652206393629e-06	1.00435767610533e-05
CEACAM5	11.7010895533571	3.25971732015904	-1.84382410766318	0.000283160333419148	0.000777306378994772
HOXA7	0.697914980844156	1.65720898937146	1.24763234631946	5.27842252306692e-08	3.70227024146118e-07
AC002044.1	3.04038782831169	0.892488624357298	-1.76834967808885	1.6097775561004e-05	5.998408918007e-05
FZD7	3.7800485237013	7.63945778529412	1.01506549167979	1.54479327773305e-07	9.55648656599503e-07
AC108134.4	5.55341142662338	2.05225364422658	-1.43616523350425	1.4195872659675e-12	3.45062804146625e-11
RSPH1	25.2355814987013	7.26695332244009	-1.79603678611317	8.39086031432591e-14	3.02557733930652e-12
NELL2	1.4934014788961	3.037889336122	1.02446725163509	0.0314002273775598	0.0493459147555127
CFAP73	10.5430543220779	2.26637408915033	-2.21783495808766	6.71828237423949e-12	1.34913445893766e-10
SIDT1	1.97054465519481	0.827563502771242	-1.25165251732163	4.1979162262229e-16	3.34118295737119e-14
SLC23A1	3.42826600967532	1.06973881296296	-1.68022046519845	1.25513914812019e-08	1.03299692940812e-07
CFAP157	6.65831718116883	2.24579852576253	-1.56792909051763	5.55494845198441e-10	6.57974066640222e-09
SPON1	19.5612313543506	54.6059813899782	1.48106179972746	3.27060108663184e-06	1.45703604040291e-05
POU3F3	0.976219759805195	3.4593320474183	1.82521563993342	4.54825034113882e-10	5.46669536858978e-09
CCNO	31.252158710974	12.700781297658	-1.29903859775847	1.71417910191505e-11	3.0236729482834e-10
FAM83D	5.66900955116883	12.1863311808279	1.10409524835374	8.33638808519799e-20	4.35259494704357e-17
YBX2	1.4369104854026	3.03062372345316	1.07664455129647	1.95041932846635e-06	9.17765807298892e-06
ECT2	6.98653057922078	14.1784016400871	1.02104678898361	3.42807214431918e-15	2.04322491779901e-13
C6orf118	4.42652473928571	1.38347779875817	-1.67787499194517	7.60291077624542e-08	5.09711321840429e-07
SNORA71A	0.89227153051948	3.60263460413943	2.0134976203321	1.79451442971478e-05	6.6094234907074e-05
NHLRC4	4.92151826350649	1.63528013563181	-1.58956564708665	1.75581730017562e-10	2.35546590125307e-09
CD163	2.47094832883117	5.09135401732026	1.04298454195685	0.000299971708286017	0.000817267941610808
PAGE2	1.55260916850649	6.02683030559913	1.95670473199861	0.00802288193119239	0.0149164279494995
GRIK5	1.14434130909091	2.33131545059695	1.02662681711512	0.000148970456652248	0.0004401338548397
SNTN	3.85030232172727	0.633239155424837	-2.60414935886528	7.25964886984152e-13	1.96190883432798e-11
SPATA18	10.177348160974	3.35915835034858	-1.5991899868512	3.10617889580108e-18	6.23768509644485e-16
ERBB2	23.1688737077922	56.5802649275599	1.28811101874133	3.9060112615491e-05	0.000132739299653737
MT-TF	13.8510178019481	5.66514602821351	-1.28980694302514	8.23843535359944e-07	4.25625821631361e-06
ZNF474	1.9389127524026	0.727120393376906	-1.41498172211924	1.22167018292536e-10	1.72394171867294e-09
DNAI2	4.41667659175325	0.764180923095861	-2.53097504782414	3.13568547190918e-09	3.03861191275654e-08
H1-4	1.59088132051948	4.86046004659041	1.6112666577064	0.0191334445694724	0.0320519573877468
ARHGAP29	1.25296534493506	4.32385339684096	1.78697109583609	1.15708679172071e-13	3.95378374144776e-12
LINC01765	4.09650557785714	0.980937451982571	-2.06216072603201	8.99363631801905e-11	1.3102001658382e-09
AC007384.1	0.799798595324675	2.59449332655773	1.69774417256699	8.85058706821018e-06	3.53924706986282e-05
MSMB	5.16729874928571	1.6637020704793	-1.63501319192364	2.26553365396391e-07	1.34724422711576e-06
ESPL1	2.27248136688312	4.66658177505447	1.03809771179642	1.59871123447255e-17	2.1737476816219e-15
CHL1	0.875296818902597	2.07951155044227	1.24840046591981	0.0284849805933834	0.0453156990487707
PRR29	5.63310047337662	1.61955919168845	-1.79832800732351	6.85166058384353e-08	4.64837451148179e-07
FAIM2	3.53185190850649	1.29296569599129	-1.44974085252726	2.10266323953773e-08	1.63661677195504e-07
CCDC170	6.79676705305195	2.46661957482571	-1.46231345103554	8.25149502507793e-15	4.2740779588231e-13
MMP3	1.24354723862987	4.00158484874728	1.68611018789354	0.0154328441966652	0.0265308855096308
CTSE	4.09703337192208	1.77190536678431	-1.20927808910679	0.000651043360622786	0.00161498840482882
CCDC33	2.35346271032468	0.800562932206972	-1.55569827179455	1.14242723913141e-09	1.23854674023109e-08
NMU	4.80749304201299	11.1364849839869	1.21193727111339	1.18364602948787e-07	7.55507658821769e-07
C7orf57	2.47803319974026	0.940790572518518	-1.39725000789424	4.25867941710399e-07	2.35644520692914e-06
MCM10	1.45692908376623	3.36255809803922	1.20662853894496	8.14230319385886e-23	2.12562967178879e-19
CFAP161	4.14529637331169	0.991051591143791	-2.06444318593861	2.36552579844024e-09	2.37516986515696e-08
DOK5	0.618601742850649	1.86124034837691	1.58918156440719	0.00015850681259038	0.000465464437512313
SLCO4A1	2.07439255493507	4.58949149694989	1.14564538241449	3.69401548545996e-05	0.000126324296913044
ARMC4	1.45314271248701	0.64918502486329	-1.162474770476	0.000437556601571888	0.00113986541218343
TKTL1	0.283201076084416	5.69412342308932	4.32957511220587	0.00733091064761372	0.0137981797668784
WNT10A	2.33069919493507	5.31726978216558	1.18992284710727	0.00109745702897897	0.00255759803593331
IHH	41.4768835075325	13.7261905478235	-1.59537620940553	3.56779167069538e-17	3.91347770399889e-15
PCAT19	5.19004705012987	1.47400918152505	-1.81600210639525	2.12903744716609e-10	2.80427101895651e-09
DMBT1	6.31975478779221	3.09180054625708	-1.03142132839544	2.95926669176578e-06	1.33014146444968e-05
CDC20B	8.41643329941558	2.57238181731917	-1.71010418310852	8.68666352743687e-10	9.75798238537548e-09
SERPINA11	4.45140114805195	0.911827988154684	-2.28742592048765	3.50068540811981e-14	1.41431607919383e-12
SPAG8	4.95563505961039	1.6631806029085	-1.57512511140495	9.19857109642708e-12	1.7605417671798e-10
ADAMTS8	7.44659005597403	2.93023419271569	-1.34556396400507	1.30245204131733e-11	2.38441886329805e-10
RIIAD1	2.5056747588961	0.470300540834423	-2.41354426601902	5.76027449153776e-15	3.1328692890851e-13
TPPP3	104.113694133766	21.8567087701525	-2.25201176124275	2.96792482784099e-15	1.81029545690694e-13
ADAMTSL2	6.02911246363636	2.29441753562091	-1.39381768551202	0.000481952428471499	0.00124056893094823
EGFL6	3.95476788642857	9.00538881511983	1.18719554462601	5.23640090720292e-05	0.000171348059768663
AL355309.1	32.7892334292208	15.2381367304466	-1.10553566815954	5.00416944481775e-07	2.72846381634111e-06
AL161729.3	1.60956070577922	0.56108134248366	-1.52038514506571	6.43319773291715e-10	7.48479015991398e-09
TESC	18.985486275974	9.41556789649237	-1.01177693303881	1.96493034960694e-09	2.01004983177268e-08
WDR93	1.55120002090909	0.603191226579521	-1.36269737814119	1.20125590359182e-10	1.6969689728987e-09
IRAK2	0.999638057922078	2.00587782696078	1.004756004214	8.95934019966563e-06	3.57524511238873e-05
APOD	16.0682637505844	6.32169033111111	-1.34583177616809	3.39524942722211e-06	1.50591193892653e-05
GAS2L2	5.09001361603896	0.871666275651416	-2.54582171700517	1.45894311768427e-12	3.52658972502459e-11
CATIP	2.41612955357143	0.636311109454248	-1.92489359930756	1.9448410826164e-08	1.52560160164615e-07
AL645924.1	4.80953536168831	1.18177356482571	-2.02494389258795	1.70076055836672e-11	3.00406327041418e-10
RSPH4A	7.33202198714286	2.41715340601307	-1.60090207474477	5.55422861001737e-09	5.0663414428062e-08
KIAA1324	75.7499172291558	31.8747914069717	-1.24882841136716	1.93036110914015e-17	2.44631102501033e-15
SNORD12B	0.715835392207792	1.54198770762527	1.10709148435732	0.00832634138105834	0.0154095752228774
SRGAP3-AS2	8.31252903246753	1.1488631796122	-2.85508047948018	1.84778737584996e-12	4.33797996708085e-11
AC025171.4	1.57932653655844	0.607313254651416	-1.37879672754383	1.02475224083173e-12	2.60249199843191e-11
GSTA3	2.64125195350649	0.512503325228758	-2.36558865892959	2.95792512354861e-09	2.89394624178944e-08
STOML3	4.71312374420779	0.721655697973856	-2.70730096377891	2.63022731260545e-10	3.38249823758019e-09
VWA5B2	5.0714009251948	1.47376682601307	-1.78287604819592	1.60072081741587e-10	2.17874961728148e-09
MORN5	16.2425959718182	3.32040435922658	-2.2903513806375	1.1089935408267e-11	2.06500608964492e-10
SCNN1B	14.6368628266234	5.20346998044227	-1.49206044517921	9.28125290995026e-12	1.77376565495726e-10
SLC51B	1.69256293915584	0.64618506798475	-1.38919016406871	0.00207621357485331	0.0045138901812217
DUOX1	4.69954852422078	1.90159096156863	-1.30531521560653	3.96779822648264e-10	4.84487093080242e-09
AC244035.1	2.72810236162338	1.10010060385621	-1.31026231320657	0.000221938575171131	0.000627444899319831
NKX2-1	0.831600837590909	2.34112875844553	1.49324116622194	1.70650694735013e-05	6.32454150589473e-05
SRSF12	0.65216953974026	1.47074622300654	1.17322936610684	1.33023152724503e-12	3.26381806863334e-11
CFAP52	2.93669173428571	0.567453326795207	-2.37161819303101	7.15228936802531e-08	4.82724059569981e-07
FAM216B	7.72400539792208	1.8061859371939	-2.09640275430483	3.97643579147153e-13	1.15343147524618e-11
CFAP45	17.6746500837662	5.93703869575163	-1.57386623208805	1.0424700855081e-11	1.96071498935695e-10
WNT7A	7.79095297755195	20.4420634032418	1.39166911548523	1.84629598256991e-05	6.7867365419558e-05
UBE2SP1	0.960622713506494	1.94821538869826	1.02011136017365	6.90090089432957e-08	4.67934853889267e-07
MARCO	1.56236326642857	3.36153924194118	1.1053920566537	0.00230185088227571	0.00493691415812436
MT-TE	2.52427896493506	1.23912252821351	-1.02655250266798	0.000402859005271886	0.00105903944975784
UST	0.611534581688312	1.49255298748911	1.28727616068979	5.83399434603207e-10	6.86664816940997e-09
MT1H	4.21771048214286	11.1254661224728	1.39933380959132	9.43574170024093e-05	0.000290698277021387
PIGR	419.68753505539	183.727136375752	-1.19175088776025	2.49032332747255e-15	1.52611222504691e-13
KIF1A	5.70770286035065	12.7920434007516	1.16426460267733	9.8842745487549e-10	1.09897304671974e-08
AC010280.1	3.36410205194805	1.43403528814815	-1.23014094551065	6.26264873329086e-08	4.30017642901871e-07
CRTAC1	0.991698413155844	2.61540010420588	1.39905831466643	0.00177407286688744	0.00393090699906328
CILP2	1.28266668863636	3.29354812734205	1.36049630872397	1.07924374503082e-08	9.05940103143877e-08
IGHA2	253.384942069481	89.6537352289978	-1.49889519562633	0.00481212130873884	0.00951706355196486
EFCAB1	4.77535981546753	1.5109679275915	-1.66013640432343	1.1376721050833e-08	9.48883960872352e-08
FAM92B	10.0207075425974	1.91703927931754	-2.38603257538215	6.07807258332406e-11	9.23598154017799e-10
ADAMTS6	1.99151270506494	0.903499645381264	-1.14026874360373	1.01011736788076e-06	5.12041242832915e-06
SNX10	2.23800240324675	4.76872484433551	1.0913919560245	6.75573062118339e-10	7.83148772631499e-09
OVGP1	112.094665244156	4.15999824433551	-4.75199088999872	9.07522831562181e-13	2.35504881120898e-11
ELN-AS1	7.25390566811688	1.60333382752723	-2.17768314625284	2.30788074140906e-15	1.44830612103906e-13
CPVL	3.45644035584416	9.67075775446623	1.4843419060466	2.72847038741654e-13	8.26327702249376e-12
DNAI1	6.11880403661688	1.19798383483333	-2.35264125451075	1.35196794200681e-10	1.87139316511293e-09
GDF5	5.01971226493507	2.20306164422658	-1.1880948058955	1.31003156548515e-06	6.48228715700817e-06
FST	1.38330235866883	3.02009376578431	1.12647681051938	0.000352192525720295	0.00094050103073384
CLDN16	0.708514487474026	4.17708617504575	2.55962764889662	2.09927678560604e-06	9.79687518145e-06
ASPM	1.55581316914286	3.21201664259259	1.04581054425322	8.88087179846529e-16	6.30010976007432e-14
FBN2	2.55806351044805	8.9193437412854	1.801885481605	1.02143155097519e-05	4.01951945579715e-05
ORM2	11.4940055805844	2.53564101218954	-2.18045924177132	7.53133116166692e-09	6.59332432281947e-08
AC016716.1	2.77588626188312	0.235618904030501	-3.55842125834179	2.49417481829234e-07	1.46849183144655e-06
HSPA6	2.44795186363636	11.0348661594227	2.17242203708512	0.000233582000772529	0.000656110578025354
TUBA4B	14.7840730124675	2.43867823931373	-2.59987246101856	3.65821964249523e-13	1.0706444168944e-11
ANG	7.83375044545455	3.23113431383442	-1.27766244734071	1.6573347088483e-16	1.53426879110616e-14
CAPN6	35.647285038961	14.3706937307495	-1.3106624944917	5.86076657853234e-07	3.13912950962588e-06
MB	4.39547727136364	1.65245988510893	-1.41140457563898	2.99477215353279e-09	2.92595515868739e-08
NTS	7.8351836725974	51.6940677872505	2.72195973199008	0.0114815579108232	0.020496276724559
AC012354.2	0.898045102597403	2.64583754433551	1.55886467368742	1.39035342378145e-07	8.69600234080341e-07
UCHL1	20.7463043472727	49.3236409291939	1.24942493508257	1.16020208217754e-11	2.15115309356015e-10
PRRX2	6.7362038124026	14.7772562404139	1.13337072792841	0.00243323253801177	0.00518716059426223
AC025034.1	1.41134128337662	0.60591486516122	-1.21987988995658	1.46703041386918e-14	7.09227703416089e-13
CCDC173	2.0636722325974	1.02630669485839	-1.00775192862293	5.56175027577174e-05	0.000180906193472388
OR7E47P	3.10135148051948	0.87746419879085	-1.8214848692	1.67932669128811e-15	1.06942331294679e-13
MAGEA11	0.619941662883117	1.67685573078867	1.43555420319001	0.0115911230810921	0.0206466879881953
CCDC60	2.21823402831169	0.287041852930283	-2.95007856737539	2.39520002782683e-16	2.12683986144378e-14
AL031710.1	2.14084090571429	0.777149979640523	-1.46191263575245	1.50391238989857e-08	1.21401165277341e-07
AL357093.2	16.0850480070779	2.80998858663943	-2.51708406607181	1.43945192387673e-11	2.60960638366152e-10
FAM166B	20.9753886531818	3.5918283833878	-2.54590721737319	2.25704279565865e-14	1.00550101063933e-12
GAD1	6.68167657571429	2.93120362152505	-1.18871696018977	2.96857033322559e-06	1.33386397795503e-05
FAM81B	4.97385535454545	1.79424990843137	-1.47098370584532	4.81966506451429e-10	5.76636921055042e-09
NPDC1	89.4275437012987	40.8551025070806	-1.13020297840384	1.13979611866853e-20	1.06269705264145e-17
CYRIB	3.92611210714286	8.41124047712418	1.09921721421999	9.55367027488641e-24	4.15680193660308e-20
GLYATL2	22.6084510757792	9.85775989599129	-1.19753040817158	6.39028274649302e-13	1.75604969873628e-11
FOSB	3.11186939545455	9.04860741795207	1.5399142663267	0.00830720696176727	0.0153763432319836
PRICKLE2-DT	1.90024768220779	0.748359484422658	-1.34438411520111	3.39531053111221e-06	1.50591193892653e-05
WDR38	21.5260783297403	3.5669392171024	-2.59332697326479	7.48340727386566e-12	1.48225971389633e-10
CABCOCO1	5.80190941538961	1.80734708702614	-1.68265417983252	2.02657914572982e-13	6.45193599736862e-12
XG	4.8645759562987	1.93829446729847	-1.32752628834417	1.00446868793396e-09	1.11208972686182e-08
PRELID3A	0.769196950194805	1.58164719732026	1.04000288009516	4.43268126629065e-14	1.73753118825501e-12
KCNRG	2.56717091655844	0.761931041372549	-1.75244701304002	1.90895484537843e-12	4.47353457750891e-11
AC103691.1	9.64788287922078	3.2900033585512	-1.55212333698711	1.98055295251574e-09	2.02444461152607e-08
HGD	29.2596519075325	12.7002709791721	-1.20405332693904	1.43282392603455e-12	3.46987953738942e-11
DLEC1	2.53477280136364	0.626057669346405	-2.0174889779641	2.08600097672267e-13	6.5928742734046e-12
CFAP100	3.55846235558442	1.05666085647059	-1.75174156719688	2.00744237805222e-10	2.66085757868098e-09
RSPH9	2.33670645064935	1.09315353208061	-1.09598046656756	1.45261463604993e-06	7.12818753547359e-06
C4BPA	15.5887594844805	7.33472669749673	-1.08769101133193	3.48326761862234e-09	3.32848405753129e-08
SMPD3	3.47666345941558	1.23014833441176	-1.49887113123874	5.39831607869112e-14	2.04244115290305e-12
BEST4	3.0507172424026	1.21661433348584	-1.32627656257094	8.13283858115456e-08	5.40794406519666e-07
COL26A1	7.28445639558442	15.0598049914706	1.04780986882339	7.89985793652573e-06	3.19444998901705e-05
GINS4	1.47684743071429	3.01953051165577	1.031803458443	9.45374627727987e-17	9.41982825628505e-15
LINC02166	5.90329913746753	1.44860159643791	-2.02686057888015	1.61130547953829e-11	2.88509882365066e-10
SRD5A2	1.89264676714935	0.459088841867102	-2.04355990679719	6.41217071260479e-11	9.66490350018826e-10
VGLL1	1.88356321207792	4.59410114184096	1.28631816813516	2.21301786432866e-05	8.0062422902112e-05
TNFAIP6	0.597547844350649	1.56442882540305	1.38850988755275	2.19498670194079e-09	2.22447752886907e-08
GRIN3B	1.65029729402597	0.462052418302832	-1.83659750827814	4.27060696788956e-06	1.84889660868532e-05
PLPPR3	3.66964640077922	1.08700088246786	-1.75528794318051	7.88066810438977e-09	6.8806930278662e-08
EFCAB12	1.95150592967532	0.73507456667756	-1.40862533556023	6.66976216749092e-11	1.00184586389251e-09
CPNE8	0.999651167402597	2.19280188284314	1.13327881889825	0.000408837598641496	0.00107353795515338
XAGE2	0.232147734155844	2.24870477434096	3.27597916160175	3.93766979437018e-07	2.19370054741417e-06
CST1	109.786554043247	16.5195328712745	-2.73245657623306	1.1085508835694e-05	4.32316381977666e-05
KIF19	2.83360599800649	0.667656234308279	-2.08546179301649	7.03504313708501e-10	8.12037164933892e-09
RASL10B	1.01965836272727	2.34322914587146	1.20041218602882	2.43328487919636e-10	3.15408813586396e-09
IL6	0.691206127922078	3.06776890050109	2.15000189366084	0.000494861162879429	0.00126904179942342
GAL	1.05584428168831	3.76837806117102	1.83554663162669	4.0058053425605e-10	4.88670814359273e-09
ATF3	7.32359220714286	17.1977637065359	1.23159761154027	1.15077334484425e-07	7.36325709326078e-07
CROCC2	2.88846019261688	0.551855347276689	-2.38793855087864	1.11188110598642e-12	2.81813283037684e-11
NEFH	1.75111678142857	3.58553685314488	1.03391384623212	0.00322571312146667	0.00666643973630533
TSNAXIP1	4.45765883896104	1.59351342010893	-1.48407503693373	3.86688505692585e-12	8.20722774765091e-11
USP1	7.4871604025974	15.0151878180828	1.00393195327507	1.13979611866853e-20	1.06269705264145e-17
ZMYND10	21.4666235727273	5.87247434874728	-1.87005487983003	9.23099429269654e-11	1.34029108456694e-09
TCN1	4.16375924396104	1.59714877282462	-1.38238794720904	2.34298284484661e-10	3.05219112512802e-09
SLC25A35	24.0309316727273	6.77718122293028	-1.82613532746787	5.52710004476331e-18	9.72826139869868e-16
TTC25	8.27538515974026	2.49553172648148	-1.72947921518152	5.56771886311413e-11	8.56012182805992e-10
PNMA3	1.79703734615584	4.10650718000545	1.19229142920345	1.64589931328625e-06	7.92180078773061e-06
ROPN1L	16.4927056553896	3.6820113027342	-2.16326213420337	2.3126893681808e-11	3.94093137374203e-10
RAB42	1.21053015779221	3.30871876098039	1.45063364721556	0.000439714616375502	0.00114448552094704
HMGB1P10	1.20003239779221	2.63665879673203	1.13563753238797	2.37206970140436e-07	1.40483783178e-06
CDHR3	4.51026554	0.973096339810458	-2.21255782519794	3.80483204284042e-11	6.09380032579092e-10
TTC29	1.5970253502987	0.421393451874728	-1.92214741238811	2.52328563883193e-09	2.5046728094048e-08
IRS2	1.40437445603896	3.53992634147059	1.33379168052587	2.24293394257881e-06	1.03525518926737e-05
AC010255.2	1.52568181487013	0.516331887674292	-1.56308351147002	1.15755595542263e-07	7.40302689178422e-07
TCTEX1D4	3.98215737519481	0.693333135065359	-2.52192962252744	8.73571539330196e-12	1.69179959983339e-10
RSPH14	1.91809001701299	0.730940603366013	-1.39184434654801	1.54209159137205e-09	1.6206861145072e-08
AL607035.1	5.02812382402597	1.79419035544662	-1.48668721665181	0.00116160783811725	0.00268933435809586
AC005041.1	12.1001422272727	5.99760030239651	-1.01256672018833	2.08600097672267e-13	6.5928742734046e-12
AGR3	29.9161999342208	12.0983968115904	-1.30611104534552	8.73164953304898e-08	5.75980065751718e-07
AC079150.1	1.52720815064935	0.743548794771242	-1.03839738132214	0.000614011944857867	0.00153567693355619
COL9A3	1.76790325136364	3.98520026263072	1.17261289845358	0.00296749073727519	0.00618863342285558
SMIM6	22.0434714918182	5.23153081895425	-2.07504637696902	2.93856434666264e-14	1.24356418630622e-12
CCDC65	7.36383525603896	2.780762233878	-1.40497695717814	5.12262500438025e-05	0.000168046303549071
FAM166C	3.18504214935065	1.50953125418083	-1.07721183702873	0.000313652702654869	0.000848532148078923
CDH6	1.77742031103896	6.07119386446623	1.77219536242432	8.38849871833783e-06	3.37219198553938e-05
AL022718.1	84.7935395720779	34.0277494624183	-1.31724261284457	5.27823205265037e-07	2.85641637575644e-06
SCGB3A1	144.549424976169	24.6370528951525	-2.55266127464287	5.06268705976814e-14	1.93225889447817e-12
SCGB1D4	105.780540328117	22.8476522411111	-2.21095641898404	2.43908081830421e-12	5.48919343471118e-11
TNFSF14	1.53554065856494	0.645479150566449	-1.25030431166033	7.9608296274858e-08	5.30708422510583e-07
C9orf152	7.6196500661039	3.58977042986928	-1.08583315827486	3.93862471357028e-13	1.14756402647841e-11
CNGA4	3.85759860733766	0.527627054325708	-2.87011258874797	4.15886852629499e-15	2.39144100765324e-13
C1orf189	9.38484941948052	2.17147722837691	-2.11165677334026	1.3501391590289e-11	2.46136402832461e-10
TTC21A	3.39922700909091	1.33403126955338	-1.34941422842928	7.58580858164004e-16	5.5009755231193e-14
PIMREG	3.01235137792208	6.51429627723312	1.11271927251522	2.93695977170937e-17	3.39257839824092e-15
MYC	11.9341258811688	29.7897323769063	1.31972226322007	2.67675542588797e-13	8.14444955107591e-12
ZG16B	3.3002353588961	1.64670875697168	-1.00298349785711	5.4922416715283e-15	3.01219456043945e-13
HOXA4	0.633592592077922	1.8457695879902	1.54259509627721	1.04143925443002e-08	8.78726993411445e-08
IGKV2-30	0.721107722142857	1.77496824014161	1.29950651381249	0.0188960255259056	0.0317071373170903
ALPG	87.8917391627987	24.1039576058693	-1.86645753396617	1.16703066179315e-05	4.51757153866726e-05
CLDN2	2.35635263447403	1.17334717698584	-1.00592550872093	0.00362108103766329	0.00736809142047075
ZNF295-AS1	8.00256553896104	1.26458574261983	-2.66179772785213	5.05470755380444e-09	4.67605228205594e-08
VWA3B	1.58409885292208	0.43172149835512	-1.87548952577355	4.09591216671783e-14	1.62504381495951e-12
DMBX1	0.591015831025974	1.73144144115686	1.55070491492172	1.39061434315051e-06	6.83422026398479e-06
CHGA	84.0044187062468	23.1491968052288	-1.85950307894568	0.011960617688788	0.0212122831553703
MESP1	8.73475937207792	4.03960912938998	-1.11255225460747	6.30757275815551e-12	1.27450073083907e-10
FCHO1	1.7700179487013	3.85425264248366	1.12268715208285	1.54220253059172e-05	5.77794765551485e-05
DUOXA1	1.84746089699351	0.89078392753268	-1.05239639604448	0.000173861976376032	0.000505420525764163
RPSAP58	2.08068488603896	0.955927622636166	-1.12208519460068	3.05278448264112e-06	1.36726851722164e-05
CIP2A	1.46491135207792	3.23104779368192	1.14118872734747	1.74042728513051e-20	1.51451982352057e-17
AL390755.2	1.89085652662987	0.422298147688453	-2.1627060751977	1.76388809925719e-12	4.15596233927872e-11
WT1	2.4470380225974	6.24145448760131	1.35084575058244	0.0272064170869008	0.0434723175707328
CEACAM21	6.13217604042208	3.02693895384532	-1.01853953425585	2.71039399827001e-06	1.22757712905685e-05
LINC02672	1.40017222987013	3.41467599061002	1.2861443930453	0.00347789789087469	0.00711217314265821
CCDC96	8.67733097792208	2.89350663529412	-1.5844324062254	1.28167382498571e-12	3.18054913261188e-11
ERICH3	2.28838502682468	0.767253319703704	-1.57655492180953	1.10252998577891e-17	1.73389444630989e-15
PAGE2B	0.336996885714286	2.42926127593682	2.84971050122888	0.00696024959125841	0.0131746139667483
APLP1	3.54954694350649	8.78324798191721	1.30711964278036	1.51545173977668e-05	5.68915489194852e-05
ITM2C	96.2457110064935	207.698420387255	1.10969608758573	5.86181355414296e-09	5.31348974459917e-08
AC010280.2	1.78822169194805	0.65404550167756	-1.45106269140806	6.07408848628382e-08	4.1861181104257e-07
SHISA8	1.53413195779221	0.652810437385621	-1.23268655208527	2.1440609305793e-11	3.67758571969141e-10
SERINC2	187.447520324675	85.2673335528322	-1.13642169382675	1.3553534356512e-22	2.94857139925919e-19
C6	1.93603774675974	0.476998742181373	-2.02104971394314	2.14076712023723e-06	9.95491030297704e-06
AC009131.1	2.64951660584416	0.736316825980392	-1.84733059468315	0.00251111532553011	0.0053357623871308
CFAP65	1.80898501837662	0.471401465775599	-1.94015231029648	9.86051966658559e-16	6.7741770109443e-14
FOXM1	7.6459769961039	15.3151753850763	1.002189123609	4.61113118995205e-14	1.78602657039893e-12
DNAAF1	5.8411481348052	1.31510489955338	-2.15107409189291	3.5304927704075e-13	1.03791716513804e-11
PTX3	0.579672912922078	1.81778987239651	1.64887446294898	2.15917474700927e-06	1.00193355900207e-05
CSF3	4.15120779279221	1.56266776465577	-1.40952006653822	0.000164749588214975	0.000482277724819482
ZBBX	2.3695718611039	1.01573787602179	-1.22209826921952	2.28607806444917e-06	1.05367856551042e-05
EPHB2	1.67239276324675	3.71061215401961	1.14974350775459	2.49488049425406e-10	3.23072173526768e-09
DEPDC1	1.38743223558442	2.9331671562963	1.08004198057414	2.29602093921323e-19	8.0999895458244e-17
WDR86-AS1	8.87537720409091	3.16359408496732	-1.48824393334287	1.07239709636732e-07	6.93321876727872e-07
C16orf71	1.91386167045455	0.709927142592593	-1.43074368045036	4.76744066793325e-16	3.68221319754631e-14
NPW	2.90932268246753	5.84623235813725	1.00682385078203	8.80327077886699e-07	4.52398005813192e-06
FAT2	0.654244492363636	1.37799983647495	1.07467393746443	0.00603171933938432	0.0116364221899178
ANKRD66	1.93538549079221	0.368639920425381	-2.39233673593363	8.06743209932498e-14	2.92511642201358e-12
LINC00930	4.82259592227273	1.48093571544662	-1.70330091662914	1.54716187851622e-11	2.78553158624444e-10
AP003306.1	2.19304023	0.555191908224401	-1.98187383134202	3.32382111942811e-15	1.99017601247225e-13
FMO3	2.5888529018961	1.05440649693028	-1.29588182899174	1.13629719884415e-05	4.41089076039928e-05
HP	27.0548463911364	7.60672096857081	-1.83054046030499	1.53923484289869e-06	7.49687776281963e-06
SRARP	3.40807045038961	0.687087169712418	-2.31039011042745	4.34328420379596e-16	3.43593264922113e-14
DLK2	0.65772337012987	1.4304972104793	1.12096384643362	0.000881033161334696	0.00210972772975634
CLDN6	8.74164939324675	36.0724837131972	2.04492133967412	3.42676851719645e-12	7.41784568075709e-11
KLK7	3.86561851641558	11.6938125866721	1.59697419950925	0.0236601704134093	0.0385470826102739
IGF2BP2	4.31533071675325	11.9764359209477	1.47265560550188	6.86652125775616e-10	7.9528573183222e-09
LINC01833	0.702379991772727	1.87736860572331	1.41838828567556	7.98993983267833e-05	0.000250763848607719
TUSC8	1.64045021987013	0.796346352298475	-1.04262387637332	3.32841422393134e-05	0.000115271400543847
TFF3	850.31465444026	152.879685319412	-2.47560008786678	1.71166009677335e-16	1.5734013551537e-14
MAP1LC3C	0.397026803051948	2.11134208721133	2.41085203696033	1.09874961792262e-05	4.28758707406396e-05
DRC1	7.4154523687013	2.395272136939	-1.63034512891788	1.3835177598184e-08	1.12634094608029e-07
CREB3L1	34.3206343694805	10.995426986585	-1.64217258969673	6.67754850385006e-17	6.80953442349647e-15
IL20RA	7.07616729857143	3.05892353599129	-1.2099441131543	9.35918668992138e-16	6.53291250607186e-14
PTGS1	9.50435056681818	25.586860077451	1.42874316030438	0.000603238799231418	0.00151424539353225
CLSPN	0.842914064545455	1.7507061587146	1.05447949948516	9.80771293636013e-14	3.46937877935796e-12
FAM189A2	7.41477747103896	3.16312402501634	-1.22905327127017	4.90835424103947e-15	2.77353887048867e-13
NWD1	2.12544675136364	0.849253338446623	-1.3234992261975	3.5642491894864e-13	1.04548639708688e-11
DZIP1L	1.83123548480519	0.836152178278867	-1.13097988476472	3.45403234537301e-05	0.000118896319103781
TMEM211	4.73427298246753	2.12482158528322	-1.15580118789176	8.17453160401324e-07	4.22750241787579e-06
ARMC3	6.25885704415584	2.38428119940741	-1.3923448290418	1.06674005170399e-10	1.53013400793726e-09
PRIMA1	1.25267501329221	2.71862613208061	1.11786558547371	1.25200846742864e-06	6.22102476972482e-06
AC089999.1	7.53813514350649	2.44018584133987	-1.62721663410977	5.76076548754426e-06	2.41707720697252e-05
CCL21	25.300240355	11.153975267963	-1.18159311357785	2.52862596668774e-05	9.00815747292181e-05
AL162411.1	0.67724343012987	1.66248691330065	1.29559658593933	5.23554005037469e-15	2.90806401181025e-13
AC020663.2	2.44125278772727	1.150465398878	-1.08540409749865	4.17258332404066e-17	4.50121736600849e-15
EFCAB10	1.86951894116883	0.740298419183007	-1.33648823503905	1.60795819306803e-08	1.28923085344699e-07
CFAP53	7.41890570519481	2.84190716862745	-1.3843469743359	1.84163798037118e-06	8.73824084252454e-06
HERC5	1.80859967272727	4.26984873860566	1.23931185485657	5.17563580992877e-08	3.63995550792027e-07
KLC3	1.09103197688312	2.31732036086492	1.0867641191778	1.96288037036054e-06	9.22963885962396e-06
ATP6V0A4	1.46748067221429	0.570966237267974	-1.36186415924044	2.42996585716185e-09	2.43425512920442e-08
GPR173	1.55635752305195	3.24529512525054	1.06017617088758	3.52444626325409e-06	1.55683915648919e-05
CRYAB	7.58277281038961	24.7696464462963	1.70777587250025	1.70249990402229e-05	6.31148288758959e-05
AL353747.2	1.83382097207792	0.627095168246187	-1.548096492993	1.29298064165474e-12	3.19810279463422e-11
UBXN10	11.2564063305195	5.36951371376906	-1.06788297003963	6.53359900859501e-13	1.7916610894788e-11
C11orf16	2.98342220330519	0.813596441503268	-1.87458288291229	3.22587585608035e-10	4.07039366882309e-09
ZNF812P	1.51131105155844	0.740452425941176	-1.0293216699021	5.24112302403246e-11	8.10647243090822e-10
TRO	1.52834669487013	3.34579808002179	1.13037853501544	0.000266161169825952	0.000735592155354256
STMND1	2.45485852779221	0.644913702506536	-1.92846185719673	1.04103751603022e-09	1.1467225904424e-08
SOSTDC1	1.23544273888312	4.00407984455338	1.69644259772065	0.000480261994001696	0.0012371935677332
LTF	222.097273503896	87.7067328769717	-1.34043218061078	1.40455969767772e-05	5.31874607884748e-05
LRRC10B	10.0934693362987	2.353950265	-2.10026640001783	1.51972196255131e-14	7.31990065578681e-13
PSAT1	28.0157231298701	60.4913908257081	1.11049310041898	1.79330538866793e-14	8.33025453319662e-13
CREB3L4	37.0397047077922	18.4427124259259	-1.00602174409556	7.19695146459609e-16	5.27762963299847e-14
BTNL9	1.11162843155844	2.41071860181482	1.11678861876204	0.0188387181578421	0.0316150408992431
AC008060.1	2.87983455805195	0.828381853464052	-1.79761807816181	1.06592015427901e-11	1.99619164616986e-10
AC026704.1	1.69416254811688	0.736950319117647	-1.20093303248151	1.05646875435796e-11	1.98418512958769e-10
SNORA5C	0.82778968961039	2.09424196742919	1.33909195543977	2.03407551937218e-07	1.22410270882273e-06
IGSF1	0.122355561045455	2.83805720425054	4.5357520905054	3.52597142569141e-12	7.56618140188995e-11
AL096855.1	2.12572817727273	0.735197293681917	-1.5317537661902	1.75845523434957e-07	1.07207455273073e-06
CFAP43	4.27861750545455	1.57783143905229	-1.43920162310135	1.2426417694357e-10	1.74223448082107e-09
C11orf97	4.96676359032468	0.90832018787037	-2.45103322829339	4.61872838697913e-12	9.66158039026259e-11
LINC01133	3.02451104071429	1.32386288775599	-1.19194821691622	0.00722897720027683	0.0136240022228145
SFRP4	50.2173600372078	17.8465964336166	-1.49253722636269	4.5420923104736e-06	1.95218738651998e-05
TUBA3D	3.87801894993507	1.1692480129085	-1.72973887623471	3.37766197065715e-10	4.21900686152993e-09
ANKRD44-AS1	12.9276119173377	1.78358944821351	-2.85760031976048	3.64322034143403e-15	2.13422540426221e-13
CCDC160	4.58916970597403	2.16622519690632	-1.083049927376	6.81626280311429e-13	1.857467189333e-11
NXPH4	3.24173250538961	8.45973817326797	1.3838479625669	1.54916030874647e-06	7.53397522729794e-06
CXCL17	88.4847841655844	42.2308578405011	-1.06713183775726	1.56686228014599e-09	1.64407181211781e-08
CYP2D6	3.46093066168831	1.68798423507625	-1.03585860793359	1.61424836338893e-10	2.19258937433046e-09
CACNG4	2.40549173850649	5.77592160654684	1.26371931684697	0.00161213321086459	0.00360289250122816
PEG10	6.27997705311688	16.4976453428105	1.39342893515813	2.05898311571435e-10	2.72023346249184e-09
TNNC2	3.87167301428571	1.62345865735294	-1.25388646788564	6.33199205626813e-08	4.336384696247e-07
LINC01480	17.3884069123377	6.35088049261438	-1.45309723455624	1.12658147034754e-07	7.23760825586304e-07
CFAP300	5.16570319727273	2.07428332459695	-1.31635178966862	2.38941380180901e-06	1.09627481036953e-05
AKAP12	2.58135688051948	6.02660591263617	1.22321611598514	3.4769858142719e-10	4.31417260776531e-09
SPEF1	10.3808249441558	3.28899168673203	-1.65820382971743	2.82583303974959e-08	2.11864438069221e-07
RPL12P47	16.0801240409091	6.88476588839869	-1.22379903292348	2.08881452495154e-06	9.75502540042664e-06
PNOC	1.32768086798701	5.94408342501089	2.16254595358093	6.22992943134802e-09	5.59613547040911e-08
LHX1	0.513784930824675	1.73500311769826	1.75570177313358	0.01035869055455	0.0186989334543688
C19orf18	2.5419025638961	1.17053114674292	-1.11874540634497	1.04703970310581e-06	5.28909026495361e-06
CKAP2L	1.27784015811688	2.62706053169935	1.03974205847254	2.71324039745775e-16	2.31476646457621e-14
TRPM4	26.2476018831169	12.5391849864924	-1.06574203684129	5.07182544416892e-19	1.5395938958776e-16
AC008060.4	3.19071799400649	0.902881937153595	-1.82127184904439	2.4719631144743e-12	5.55362040158916e-11
CDKN2A	7.79103294545455	19.8988077633333	1.35279547381653	0.000486612126495163	0.00125182264232191
NME5	6.56448195064935	2.70416326527233	-1.27949890469984	5.35926183594851e-13	1.51089513487335e-11
ATAD2	3.60372956168831	7.76105688017429	1.10676237858608	3.33699623278427e-19	1.1462582059614e-16
CALCA	1.82487137196104	17.3895186933998	3.25235131956163	0.00989038594548317	0.017952886628618
CCNE1	9.22448793571429	21.1137864520697	1.19464459588637	9.90368502876757e-14	3.48444206685992e-12
AL355601.1	2.05947175948052	0.433688866748366	-2.24754203009463	1.03176994226939e-11	1.94901491410164e-10
RIBC1	6.6317854038961	2.49482605430283	-1.41045809316486	1.47326470068571e-12	3.5546255338356e-11
H2AC13	0.74330092525974	2.43665996278867	1.71288662724264	4.76123842501624e-08	3.38499156654341e-07
EEF1A2	5.10959295746753	29.1298654879739	2.51121876733105	0.00359198626339227	0.00731910657134863
MUC12-AS1	2.11468705753247	0.589525434891068	-1.84281821728374	3.51143230070592e-11	5.65163080408315e-10
CSPG5	1.20485341883117	2.70665411440087	1.16765289571605	4.38143634321957e-08	3.14408403452694e-07
KLK14	8.56948903863636	2.99908612823529	-1.51468623092245	2.8174642126685e-07	1.63814522797158e-06
AC067747.1	2.07593973409091	0.780398293409586	-1.41148203375961	1.46042139312987e-11	2.64028815021111e-10
TRH	17.1865751811299	1.59182331360566	-3.43252996725276	0.000288940100102708	0.000791175818468774
OMG	5.95128561417532	1.48554365564815	-2.0022103550495	6.47202320376637e-11	9.74386607598182e-10
OVOL1	1.65855221798701	3.59695497703704	1.11685166665776	2.00792516279841e-10	2.66085757868098e-09
CCDC113	6.7242801551948	3.31713477581699	-1.01944220286311	3.15034826602801e-06	1.40827040809807e-05
HNRNPCP2	4.05292285519481	8.79115868333333	1.11709061165661	9.26664995039351e-10	1.03382548549134e-08
TCTE1	2.15900400402597	0.440344776557734	-2.29366046132651	4.06992515291461e-11	6.47073483812356e-10
MLPH	28.0020904805195	11.2514177606754	-1.31542773179709	1.65284566457076e-17	2.20148923057573e-15
ASB12	1.70632891493506	0.734190347908497	-1.21666971670266	1.05047816572945e-09	1.15517198797527e-08
CLIC6	11.8899744403701	5.42726788513181	-1.1314475880567	1.07821680724151e-06	5.43606179409943e-06
HOXC9	1.68807520003896	3.52764922439542	1.06332793772123	0.0147075650842669	0.02547476738919
CST2	6.11600882642857	1.02303586735294	-2.57973376229485	5.57138372984591e-10	6.59322500686117e-09
CA2	5.25805089616883	11.5291475141612	1.1326858295351	8.74759506885629e-06	3.50682919022669e-05
GLDC	2.05610086376623	8.54846641672767	2.05575458678662	2.41428174413961e-15	1.50064855267878e-13
HMGA2	1.06610834878571	2.6902532928573	1.33538794496156	3.18561619194692e-07	1.82378574429643e-06
CAPS	264.508809967532	75.6242627313726	-1.80639469735869	1.8591641460784e-19	7.35383927235193e-17
MUC6	11.4982909559805	3.40055490618083	-1.75757735148292	1.04250139470754e-07	6.76351051568339e-07
HMGB1P5	4.14882932168831	9.69368156199346	1.22434038313578	6.6501081741294e-07	3.51148309048993e-06
MMP12	3.42561256474026	8.74568164405229	1.35220884062862	4.63901110404094e-05	0.000154000539015886
PANTR1	1.02580305948052	3.6837424840305	1.84441843250551	2.65320131072169e-08	2.00766589616523e-07
CALB2	1.12374272766234	4.25040532094771	1.91928864466696	0.000220918325174708	0.000624955231001428
ALG1L	6.60012974227273	3.24554144059913	-1.02403520727413	4.38129590279905e-08	3.14408403452694e-07
C1orf158	2.87937829702597	0.57394247637146	-2.32677929024958	1.34161234714729e-12	3.28195018422085e-11
RASGRF1	1.94868183762987	0.639994027027233	-1.60636821437764	1.27459255310733e-10	1.78320006384887e-09
AL157931.1	25.1346500221429	11.7056021313072	-1.10247845292393	0.0140484134483534	0.0244596426225633
LRRC43	3.36334320136364	1.28279158937908	-1.39060920158036	8.75722770647112e-10	9.82872684888801e-09
HPSE	0.672096398506493	1.8227213337146	1.43935393406672	4.11067495807165e-13	1.18447329420992e-11
ELOVL7	1.2565074362987	2.6479662679085	1.07546553451777	3.59382094835143e-10	4.43804586933124e-09
C22orf15	3.32592471103896	0.533718018421569	-2.63960588778637	2.04481028196184e-11	3.52122804887175e-10
MGAT4A	2.47249326168831	5.03006500043573	1.0246104540139	1.52185145860694e-10	2.0779003231377e-09
S100A1	9.29936069337662	20.4788316069281	1.13892996335138	1.67310385391031e-05	6.2148618682673e-05
ACY3	13.8693903038961	4.24530197374728	-1.70796528513973	2.60162054848873e-17	3.11550027701132e-15
TCEAL2	1.93193915474026	4.36874517201525	1.17716929806073	0.0277940256617281	0.0443298407823237
MAGEA4	0.206066302922078	3.43075489056754	4.05734554461781	9.33726958750081e-05	0.000288062821852158
HPDL	1.18980813298701	2.42624983174292	1.02799916784892	2.13876873796904e-06	9.9491619161475e-06
SLC47A1	20.825752627987	9.77647500607843	-1.09098234683472	1.72939077820643e-11	3.04638837084056e-10
H1-3	0.324617412142857	1.89398821650327	2.54461506332308	0.000292487408553521	0.000799882284485462
ODF3B	23.4367503811688	9.21456204166667	-1.34678504414225	2.83471871572603e-12	6.27145481294439e-11
MAL	27.860168223961	65.8506743241612	1.24099424486608	1.37069175038534e-06	6.74392740964186e-06
UPK1B	43.8471526157143	12.4724569648867	-1.81373746727175	3.28156139760829e-11	5.3343735546181e-10
CRYBB2	2.26008776577922	1.10660312752723	-1.03024089146825	0.000818169641260488	0.00197370208659668
HOTAIRM1	3.15169876623377	7.0324458972658	1.15789689733742	3.3773831650075e-05	0.000116657799557668
BPIFB2	4.7210353524026	0.697723413888889	-2.75837613339777	3.98318410627945e-07	2.21710000432292e-06
AC007906.2	37.6901742701299	12.909306621634	-1.54577695229068	1.25202114993236e-06	6.22102476972482e-06
GAL3ST3	0.663198488155844	1.77415814601852	1.41962199207815	3.3714148347772e-07	1.91418346404292e-06
C10orf95	5.97767992357143	1.71467483546841	-1.80165063456568	1.40690140257863e-09	1.49303122015113e-08
PKP1	0.756625678779221	1.56332589492375	1.04696691228585	0.000691339666756267	0.00170441310311696
CDHR4	12.3312367854545	2.01373510810458	-2.61437167979002	7.99572192197547e-15	4.19149229909823e-13
BTF3L4P2	1.25371378571429	2.64152124901961	1.07516098700091	2.04324450896137e-11	3.52122804887175e-10
POLQ	0.793970346103896	1.59704956688453	1.00825205924294	1.1247601790105e-18	2.87872443463217e-16
ECEL1P1	2.42778557922078	0.711067130615468	-1.77158333540717	7.46325989548706e-16	5.44234253719512e-14
DNAH9	1.94784092718182	0.656576842440087	-1.56884009091235	6.17353853359343e-11	9.35925650162544e-10
MT-TY	338.250492721429	153.640852728105	-1.13853015958082	2.97497463889336e-08	2.21526634328837e-07
PPP1R32	7.47351403571429	1.71418053077342	-2.12426769927199	2.28663234729485e-16	2.07273694647498e-14
IGFBP4	245.725673311688	113.513382234205	-1.11418620906629	7.7820107360585e-11	1.14133242851429e-09
BARX1	1.63483392720779	4.78943948008715	1.55071273509224	5.0725021728286e-08	3.57512801630301e-07
NAPSB	58.252267074026	13.3105056269281	-2.129748821941	1.78657361774241e-09	1.84348975750132e-08
LRRC71	6.10511234233766	1.18291769294989	-2.36766814810855	6.44227068618487e-14	2.37545082674495e-12
PRSS1	0.911217832454545	2.9742333417756	1.70664995179206	0.00684685208492066	0.0129787917897864
FBN3	0.795650406909091	2.24406834094009	1.49591002914034	1.4713752072022e-06	7.19356589864814e-06
FOXJ1	109.238926883117	43.4065931752723	-1.33150094657126	6.17353853359343e-11	9.35925650162544e-10
NDC80	3.95525899350649	7.96262725762527	1.00947235789848	1.43676966566157e-15	9.37707722294024e-14
APOBEC4	2.54327458611688	0.531644678980392	-2.25815297412145	4.12571981547951e-12	8.6859710889442e-11
ADD2	0.580599892655844	1.43295835100436	1.30338046787177	8.85757206216139e-08	5.83045325907174e-07
AC004836.1	1.74512865051948	0.289948157287582	-2.5894665209044	6.42915776458195e-10	7.48479015991398e-09
VWA3A	5.68552241875325	1.32110004198475	-2.10555319774794	4.56315254920163e-18	8.27261530899012e-16
SERPINA1	140.636427838312	61.3029534296296	-1.19794184534351	4.57870680626514e-09	4.27204145405138e-08
ECEL1P2	3.60126243025974	0.730639460005447	-2.30127115779811	1.07281226033545e-19	5.00122086934237e-17
H2BC17	1.01473807415584	2.86110873932462	1.49546694511392	1.23331841765048e-07	7.84910058780679e-07
VMAC	7.84815122402597	3.56035440054466	-1.14033198538218	1.19151230848993e-21	1.72809001807989e-18
RAMP3	22.7462328376623	10.6594967542484	-1.09348830170712	1.48080675898168e-08	1.19684028637696e-07
THEMIS2	5.06635499285714	10.4798294034858	1.04859515861488	1.3152028775547e-07	8.30142319183825e-07
CFAP57	3.1604358125974	1.04223236572985	-1.60044655214635	1.88896470528065e-11	3.29194343097842e-10
AGBL2	1.52287940058442	0.508327132164488	-1.58297255448893	5.76287056184055e-11	8.81861072024674e-10
ORM1	24.1997755418182	4.48322982328976	-2.43238330314637	7.47422317343172e-08	5.01857176351874e-07
TMSB15A	3.31912321396104	9.355344548061	1.49498860069781	0.00407790022053386	0.00820675797360946
FANK1	6.38273552792208	2.82756444762527	-1.17461496278597	3.80757140759224e-10	4.65794091689799e-09
BMP7	4.84633251603247	12.8128101956607	1.40262163307823	1.03979335545719e-05	4.07580260323805e-05
